# Supplementary material for: Exploratory study of the underutilization of CTSA module services
Source: J Clin Transl Sci. 2022 Aug 10;6(1):e114. doi: 10.1017/cts.2022.440 (PMC9549576; doi:10.1017/cts.2022.440)
Supplement: Supplementary file 1 [file S205986612200440Xsup001.zip]

Archive with 5 entries (5 files):
- S205986612200440Xsup001.docx
- S205986612200440Xsup002.pptx
- S205986612200440Xsup003.docx
- S205986612200440Xsup004.csv
- S205986612200440Xsup005.docx
