# Supplementary material for: Exploratory study of the underutilization of CTSA module services
Source: J Clin Transl Sci. 2022 Aug 10;6(1):e114. doi: 10.1017/cts.2022.440 (PMC9549576; doi:10.1017/cts.2022.440)
Supplement: Supplementary file 1 [file S205986612200440Xsup001.zip › S205986612200440Xsup004.csv]

Delete this column before uploading file to REDCap Notes: 1. Use the data dictionary at your own risk. 2. Carefully review each question 3. Check that your CTSA has all programs listed in survey; If not, edit and adjust branching logic accordingly. 4. Test skip patterns. 5. Use test data and check downloaded data before using survey. 6. Data dictionary needs to be saved as a CSV file before loadi…	Variable / Field Name	Form Name	Section Header	Field Type	Field Label	Choices, Calculations, OR Slider Labels	Field Note	Text Validation Type OR Show Slider Number	Text Validation Min	Text Validation Max	Identifier?	Branching Logic (Show field only if...)	Required Field?	Custom Alignment	Question Number (surveys only)	Matrix Group Name	Matrix Ranking?	Field Annotation
	record_id	program_managers_survey_2021		text	Record ID
	email	program_managers_survey_2021	<div class="rich-text-field-label"><div class="rich-text-field-label"> <p>Introduction: <span style="font-weight: normal;">Evaluators from three CTSAs are conducting a survey of program managers and those in other positions to learn about the ways investigators are referred from services in one program to those in another program in the same CTSA. The Center for Leading Innovation and Collaborati…	text	email			email						LV				@HIDDEN
	first_name	program_managers_survey_2021		text	first name													@HIDDEN
	last_name	program_managers_survey_2021		text	last name													@HIDDEN
	ctsa	program_managers_survey_2021		radio	Please check the CTSA in which you currently work.	1, Oregon Clinical and Translational Research Unit at OHSU | 2, South Carolina Clinical and Translational Research Institute at MUSC | 3, Institute of Translational Health Sciences at UW | 4, Other								LV
	ctsa_other	program_managers_survey_2021		text	Please record the name of your CTSA here:							[ctsa] = '4'		LV
	position	program_managers_survey_2021		radio	What is your current position in your CTSA?	1, Program Director/ Faculty Director | 2, Program Manager | 3, Program Staff | 4, Other								LV
	position_other	program_managers_survey_2021		text	Please record the name of your current CTSA position here:							[position] = '4'		LV
	programs	program_managers_survey_2021		checkbox	<div class="rich-text-field-label"><p>Below is a list of common programs in many CTSAs. Please check the program or programs in which you currently work. Check all that apply.</p></div>	1, Biomedical Informatics (BMI) | 2, Community Engagement | 3, Team Science | 4, Workforce Development (or Translational Workforce Development) | 5, Regulatory Knowledge & Support (RKS) | 6, Biostatistics, Epidemiology & Research Design (BERD) | 7, Participant & Clinical Interactions (PCI) | 8, Special Populations (or Integrating Special Populations; ISP) | 9, Hub Liaison Team & Trial Innovation …								LV
	program_other_1_name	program_managers_survey_2021		text	Please record the name of one other program in which you currently work. You will be asked below if there are other programs you currently work.							[programs(11)] = '1'		LV
	program_other_2	program_managers_survey_2021		radio	Is there another program in which you currently work that you haven't listed above?	1, Yes | 2, No | 3, Not sure						[programs(11)] = '1'		LV
	program_other_2_name	program_managers_survey_2021		text	Please record the name of another program in which you currently work.							[program_other_2] = '1'		LV
	program_other_3	program_managers_survey_2021		radio	Is there another program in which you currently work that you haven't listed above?	1, Yes | 2, No | 3, Not sure						[program_other_2] = '1'		LV
	program_other_3_name	program_managers_survey_2021		text	Please record the name of another program in which you currently work.							[program_other_3] = '1'		LV
	bmi_make_referrals	program_managers_survey_2021	<div class="rich-text-field-label"><p>We'd like to learn more about whether <em>Biomedical Informatics (BMI)</em> makes referrals and if so, how those referrals are made.</p></div>	radio	<div class="rich-text-field-label"><p>Has the <em>Biomedical Informatics (BMI)</em> program ever referred their clients to other programs in your CTSA?</p></div>	1, Yes | 2, No | 3, Not sure						[programs(1)] = '1'		LV
	bmi_referrals_number	program_managers_survey_2021		checkbox	<div class="rich-text-field-label"><p>In <em>Biomedical Informatics (BMI)</em> how have referrals typically been made? Check all that apply.</p></div>	1, Connect client directly with program manager | 2, Connect client directly with program staff | 3, Provide information about program to client | 4, Connect client to the Navigator | 5, Not sure | 6, Other						[bmi_make_referrals] = '1'		LV
	referrals_bmi_made_other	program_managers_survey_2021		notes	Please record here the other way(s) referrals are typically made.							[bmi_referrals_number(6)] = '1'		LV
	bmi_referred_to_program	program_managers_survey_2021		checkbox	<div class="rich-text-field-label"><p>We'd like you to think back to the period before the COVID-19 pandemic, between September 2019 and February 2020. Please check those programs that <em>Biomedical Informatics (BMI)</em> has referred clients to from September 2019 through February 2020. Check all that apply.</p></div>	99, No referrals have been made by our program to other programs during that period | 2, Community Engagement | 3, Team Science | 4, Workforce Development (or Translational Workforce Development) | 5, Regulatory Knowledge & Support (RKS) | 6, Biostatistics, Epidemiology & Research Design (BERD) | 7, Participant & Clinical Interactions (PCI) | 8, Special Populations (or Integrating Special Populat…						[bmi_make_referrals] = '1'		LV
	bmi_referred_to_other	program_managers_survey_2021		notes	<div class="rich-text-field-label"><p>Please record here the other program(s) at your CTSA that <em>Biomedical Informatics (BMI)</em> has referred clients.</p></div>							[bmi_referred_to_program(11)] = '1'		LV
	bmi_referral_to_amount	program_managers_survey_2021		radio	<div class="rich-text-field-label"><p>Before the COVID-19 pandemic, between September 2019 and February 2020, about how many referrals did <em>Biomedical Informatics (BMI)</em> make to other programs in your CTSA in a typical month? If you don't know, please take your best guess.</p></div>	1, None | 2, 1 to 3 referrals per month | 3, 4 to 6 referrals per month | 4, 7 to 10 referrals per month | 5, More than 10 referrals per month | 6, Not sure						[bmi_referred_to_program(2)] = '1' or [bmi_referred_to_program(3)] = '1' or [bmi_referred_to_program(4)] = '1' or [bmi_referred_to_program(6)] = '1' or [bmi_referred_to_program(7)] = '1' or [bmi_referred_to_program(8)] = '1' or [bmi_referred_to_program(9)] = '1' or [bmi_referred_to_program(10)] = '1' or [bmi_referred_to_program(11)] = '1' or [bmi_referred_to_program(5)] = '1'		LV
	bmi_referral_example	program_managers_survey_2021		notes	<div class="rich-text-field-label"><p>Please share here an example of a referral that <em>Biomedical Informatics (BMI)</em> made to another program at your CTSA and include the reason for the referral.</p></div>							[bmi_referral_to_amount] = '2' or [bmi_referral_to_amount] = '3' or [bmi_referral_to_amount] = '4' or [bmi_referral_to_amount] = '5' or [bmi_referral_to_amount] = '6'		LV
	bmi_good_match_frequency	program_managers_survey_2021		radio	<div class="rich-text-field-label"><p>Sometimes referrals by one program to another program are a good match for the needs of the client and other times referrals are not a good match. As you think back on referrals made by <em>Biomedical Informatics (BMI)</em> to other programs in your CTSA between September 2019 and February 2020, how often do you think the referrals have been <em>good matches<…	1, Never | 2, Sometimes | 3, Often | 4, Always | 5, Not sure						[bmi_referral_to_amount] = '2' or [bmi_referral_to_amount] = '3' or [bmi_referral_to_amount] = '4' or [bmi_referral_to_amount] = '5' or [bmi_referral_to_amount] = '6'		LV
	bmi_barriers_whether	program_managers_survey_2021	Now we'd like to know about barriers to making referrals.	radio	<div class="rich-text-field-label"><p>Sometimes there are barriers or challenges to making referrals from one program to another in a CTSA. Are there barriers to making referrals from <em>Biomedical Informatics (BMI)</em> to other programs in your CTSA?</p></div>	1, Yes | 2, No | 3, Not sure						[programs(1)] = '1'		LV
	bmi_barriers_list	program_managers_survey_2021		checkbox	<div class="rich-text-field-label"><p>In your opinion, what are some of the barriers to making referrals from <em>Biomedical Informatics (BMI)</em> to services in other programs at your CTSA? Check all that apply.</p></div>	1, Client's needs are unknown or unclear | 2, Client lacks funding to use services in other programs | 3, Client refusal or delay | 4, Lack of knowledge of the services offered by other programs in the CTSA | 5, Lack of time to make a referral to another program | 6, No process for referring clients to other programs | 7, No professional relationship with other programs | 8, Other programs don't …						[bmi_barriers_whether] = '1'		LV
	bmi_barriers_other	program_managers_survey_2021		notes	<div class="rich-text-field-label"><p>Please record here the other barrier or barriers to making referrals from <em>Biomedical Informatics (BMI)</em> to services in other programs at your CTSA.</p></div>							[bmi_barriers_list(10)] = '1'		LV
	bmi_barriers_comments	program_managers_survey_2021		notes	Please share here any comments that illustrate or explain your answer(s) to the barriers question above.							[bmi_barriers_list(1)] = '1' or [bmi_barriers_list(2)] = '1' or [bmi_barriers_list(3)] = '1' or [bmi_barriers_list(4)] = '1' or [bmi_barriers_list(5)] = '1' or [bmi_barriers_list(7)] = '1' or [bmi_barriers_list(9)] = '1' or [bmi_barriers_list(6)] = '1' or [bmi_barriers_list(8)] = '1' or [bmi_barriers_list(10)] = '1'		LV
	bmi_receive_referrals	program_managers_survey_2021	<div class="rich-text-field-label"><p>Now we'd like to know more about how your program <em>received </em>referrals.</p></div>	radio	<div class="rich-text-field-label"><p>Have other programs at your CTSA ever referred clients to <em>Biomedical Informatics (BMI)</em>?</p></div>	1, Yes | 2, No | 3, Not sure						[programs(1)] = '1'		LV
	bmi_referrals_received_frequency	program_managers_survey_2021		radio	<div class="rich-text-field-label"><p>Thinking back again from September 2019 through February 2020 how many referrals did <em>Biomedical Informatics (BMI)</em> receive in a typical month? If you don't know, please take your best guess.</p></div>	1, None | 2, 1 to 3 referrals per month | 3, 4 to 6 referrals per month | 4, 7 to 10 referrals per month | 5, More than 10 referrals per month | 6, Not sure						[bmi_receive_referrals] = '1'		LV
	bmi_referrals_received	program_managers_survey_2021		checkbox	<div class="rich-text-field-label"><p>From September 2019 through February 2020, what were the sources of referrals received by <em>Biomedical Informatics (BMI)</em>? Check all that apply.</p></div>	1, Referrals from central CTSA source (e.g., navigator) | 2, Referral from other programs at your CTSA | 3, Referral from another client/contact | 4, Direct request from client | 5, Not Sure | 6, Other						[bmi_referrals_received_frequency] = '2' or [bmi_referrals_received_frequency] = '3' or [bmi_referrals_received_frequency] = '4' or [bmi_referrals_received_frequency] = '5' or [bmi_referrals_received_frequency] = '6'		LV
	bmi_referrals_received_other	program_managers_survey_2021		notes	<div class="rich-text-field-label"><p>Please record here the other way(s) referrals were received by <em>Biomedical Informatics (BMI)</em>.</p></div>							[bmi_referrals_received(6)] = '1'		LV
	bmi_programs_received	program_managers_survey_2021		checkbox	<div class="rich-text-field-label"><p>As you think back on the same period, September 2019 through February 2020, please check the program(s) from which <em>Biomedical Informatics (BMI)</em> received clients. Check all that apply.</p></div>	99, No referrals have been made from other programs to our program during that period | 2, Community Engagement | 3, Team Science | 4, Workforce Development (also called Translational Workforce Development) | 5, Regulatory Knowledge & Support (RKS) | 6, Biostatistics, Epidemiology & Research Design (BERD) | 7, Participant & Clinical Interactions (PCI) | 8, Special Populations (also called integra…						[bmi_referrals_received(2)] = '1'		LV
	bmi_program_received_other	program_managers_survey_2021		notes	<div class="rich-text-field-label"><p>Please record here the other program(s) from which <em>Biomedical Informatics (BMI)</em> received clients.</p></div>							[bmi_programs_received(11)] = '1'		LV
	bmi_received_referrals_good	program_managers_survey_2021		radio	<div class="rich-text-field-label"><p>Again, sometimes referrals by one program to another program are a good match for the needs of the client and other times referrals aren't a good match. As you think about these referrals to <em>Biomedical Informatics (BMI)</em> from other programs in your CTSA during the same six-month period, how often do you think the referrals have been <em>good matches</…	1, Never | 2, Sometimes | 3, Often | 4, Always | 5, Not Sure						[bmi_programs_received(2)] = '1' or [bmi_programs_received(3)] = '1' or [bmi_programs_received(4)] = '1' or [bmi_programs_received(5)] = '1' or [bmi_programs_received(6)] = '1' or [bmi_programs_received(7)] = '1' or [bmi_programs_received(8)] = '1' or [bmi_programs_received(9)] = '1' or [bmi_programs_received(10)] = '1' or [bmi_programs_received(11)] = '1'		LV
	bmi_incorrect_referrals	program_managers_survey_2021		checkbox	<div class="rich-text-field-label"><p>As you think back on the clients who have been referred to <em>Biomedical Informatics (BMI)</em>, what do you think are the causes of incorrect referrals to <em>Biomedical Informatics (BMI)</em>? Check all that apply.</p></div>	1, Client's needs are unknown or unclear | 2, Lack of knowledge of the services offered by our program | 3, No process for referring clients to our program | 4, No professional relationship with our program | 5, Other						[bmi_received_referrals_good] = '1' or [bmi_received_referrals_good] = '2' or [bmi_received_referrals_good] = '3' or [bmi_received_referrals_good] = '5'		LV
	bmi_incorrect_referrals_other	program_managers_survey_2021		notes	Please record here the other cause(s) of incorrect referrals.							[bmi_incorrect_referrals(5)] = '1'		LV
	bmi_incorrect_other	program_managers_survey_2021		notes	Please add here any comments you have about incorrect referrals to your program or other programs at your CTSA.							[bmi_incorrect_referrals(1)] = '1' or [bmi_incorrect_referrals(2)] = '1' or [bmi_incorrect_referrals(3)] = '1' or [bmi_incorrect_referrals(4)] = '1' or [bmi_incorrect_referrals(5)] = '1'		LV
	ce_make_referrals	program_managers_survey_2021	<div class="rich-text-field-label"><p>We'd like to learn more about whether <em>Community Engagement </em>makes referrals and if so, how those referrals are made.</p></div>	radio	<div class="rich-text-field-label"><p>Has the <em>Community Engagement </em>program ever referred their clients to other programs in your CTSA?</p></div>	1, Yes | 2, No | 3, Not sure						[programs(2)] = '1'		LV
	ce_referrals_number	program_managers_survey_2021		checkbox	<div class="rich-text-field-label"><p>In <em>Community Engagement</em> how have referrals typically been made? Check all that apply.</p></div>	1, Connect client directly with program manager | 2, Connect client directly with program staff | 3, Provide information about program to client | 4, Connect client to the Navigator | 5, Not sure | 6, Other						[ce_make_referrals] = '1'		LV
	referrals_ce_made_other	program_managers_survey_2021		notes	Please record here the other way(s) referrals are typically made.							[ce_referrals_number(6)] = '1'		LV
	ce_referred_to_program	program_managers_survey_2021	We'd like to learn more about whether your program makes referrals and if so, how those referrals are made.	checkbox	<div class="rich-text-field-label"><p>We'd like you to think back to the period before the COVID-19 pandemic, between September 2019 and February 2020. Please check those programs that <em>Community Engagement </em>has referred clients to from September 2019 through February 2020. Check all that apply.</p></div>	99, No referrals have been made by our program to other programs during that period | 1, Biomedical Informatics (BMI) | 3, Team Science | 4, Workforce Development (or Translational Workforce Development) | 5, Regulatory Knowledge & Support (RKS) | 6, Biostatistics, Epidemiology & Research Design (BERD) | 7, Participant & Clinical Interactions (PCI) | 8, Special Populations (or Integrating Special…						[ce_make_referrals] = '1'		LV
	ce_referred_to_other	program_managers_survey_2021		notes	<div class="rich-text-field-label"><p>Please record here the other program(s) at your CTSA that <em>Community Engagement</em> has referred clients.</p></div>							[ce_referred_to_program(11)] = '1'		LV
	ce_referral_to_amount	program_managers_survey_2021		radio	<div class="rich-text-field-label"><p>Before the COVID-19 pandemic, between September 2019 and February 2020, about how many referrals did <em>Community Engagement</em> make to other programs in your CTSA in a typical month? If you don't know, please take your best guess.</p></div>	1, None | 2, 1 to 3 referrals per month | 3, 4 to 6 referrals per month | 4, 7 to 10 referrals per month | 5, More than 10 referrals per month | 6, Not sure						[ce_referred_to_program(1)] = '1' or [ce_referred_to_program(3)] = '1' or [ce_referred_to_program(4)] = '1' or [ce_referred_to_program(6)] = '1' or [ce_referred_to_program(7)] = '1' or [ce_referred_to_program(8)] = '1' or [ce_referred_to_program(9)] = '1' or [ce_referred_to_program(10)] = '1' or [ce_referred_to_program(11)] = '1' or [ce_referred_to_program(5)] = '1'		LV
	ce_referral_example	program_managers_survey_2021		notes	<div class="rich-text-field-label"><p>Please share here an example of a referral that <em>Community Engagement </em>made to another program at your CTSA and include the reason for the referral.</p></div>							[ce_referral_to_amount] = '2' or [ce_referral_to_amount] = '3' or [ce_referral_to_amount] = '4' or [ce_referral_to_amount] = '5' or [ce_referral_to_amount] = '6'		LV
	ce_good_match_frequency	program_managers_survey_2021		radio	<div class="rich-text-field-label"><p>Sometimes referrals by one program to another program are a good match for the needs of the client and other times referrals are not a good match. As you think back on referrals made by <em>Community Engagement </em>to other programs in your CTSA between September 2019 and February 2020, how often do you think the referrals have been <em>good matches</em> for…	1, Never | 2, Sometimes | 3, Often | 4, Always | 5, Not sure						[ce_referral_to_amount] = '2' or [ce_referral_to_amount] = '3' or [ce_referral_to_amount] = '4' or [ce_referral_to_amount] = '5' or [ce_referral_to_amount] = '6'		LV
	ce_barriers_whether	program_managers_survey_2021	Now we'd like to know about barriers to making referrals.	radio	<div class="rich-text-field-label"><p>Sometimes there are barriers or challenges to making referrals from one program to another in a CTSA. Are there barriers to making referrals from <em>Community Engagement </em>to other programs in your CTSA?</p></div>	1, Yes | 2, No | 3, Not sure						[programs(2)] = '1'		LV
	ce_barriers_list	program_managers_survey_2021		checkbox	<div class="rich-text-field-label"><p>In your opinion, what are some of the barriers to making referrals from<em> Community Engagement</em> to services in other programs at your CTSA? Check all that apply.</p></div>	1, Client's needs are unknown or unclear | 2, Client lacks funding to use services in other programs | 3, Client refusal or delay | 4, Lack of knowledge of the services offered by other programs in the CTSA | 5, Lack of time to make a referral to another program | 6, No process for referring clients to other programs | 7, No professional relationship with other programs | 8, Other programs don't …						[ce_barriers_whether] = '1'		LV
	ce_barriers_other	program_managers_survey_2021		notes	<div class="rich-text-field-label"><p>Please record here the other barrier or barriers to making referrals from <em>Community Engagement </em>to services in other programs at your CTSA.</p></div>							[ce_barriers_list(10)] = '1'		LV
	ce_barriers_comments	program_managers_survey_2021		notes	Please share here any comments that illustrate or explain your answer(s) to the barriers question above.							[ce_barriers_list(1)] = '1' or [ce_barriers_list(2)] = '1' or [ce_barriers_list(3)] = '1' or [ce_barriers_list(4)] = '1' or [ce_barriers_list(5)] = '1' or [ce_barriers_list(7)] = '1' or [ce_barriers_list(9)] = '1' or [ce_barriers_list(6)] = '1' or [ce_barriers_list(8)] = '1' or [ce_barriers_list(10)] = '1'		LV
	ce_receive_referrals	program_managers_survey_2021	<div class="rich-text-field-label"><p>Now we'd like to know more about how your program <em>received </em>referrals.</p></div>	radio	<div class="rich-text-field-label"><p>Have other programs at your CTSA ever referred clients to <em>Community Engagement</em>?</p></div>	1, Yes | 2, No | 3, Not sure						[programs(2)] = '1'		LV
	ce_referrals_received_frequency	program_managers_survey_2021		radio	<div class="rich-text-field-label"><p>Thinking back again from September 2019 through February 2020 how many referrals did <em>Community Engagement </em>receive in a typical month? If you don't know, please take your best guess.</p></div>	1, None | 2, 1 to 3 referrals per month | 3, 4 to 6 referrals per month | 4, 7 to 10 referrals per month | 5, More than 10 referrals per month | 6, Not sure						[ce_receive_referrals] = '1'		LV
	ce_referrals_received	program_managers_survey_2021		checkbox	<div class="rich-text-field-label"><p>From September 2019 through February 2020, what were the sources of referrals received by <em>Community Engagement</em>? Check all that apply.</p></div>	1, Referrals from central CTSA source (e.g., navigator) | 2, Referral from other programs at your CTSA | 3, Referral from another client/contact | 4, Direct request from client | 5, Not Sure | 6, Other						[ce_referrals_received_frequency] = '2' or [ce_referrals_received_frequency] = '3' or [ce_referrals_received_frequency] = '4' or [ce_referrals_received_frequency] = '5' or [ce_referrals_received_frequency] = '6'		LV
	ce_referrals_received_other	program_managers_survey_2021		notes	<div class="rich-text-field-label"><p>Please record here the other way(s) referrals were received by <em>Community Engagement</em>.</p></div>							[ce_referrals_received(6)] = '1'		LV
	ce_programs_received	program_managers_survey_2021		checkbox	<div class="rich-text-field-label"><p>As you think back on the same period, September 2019 through February 2020, please check the program(s) from which <em>Community Engagement </em>received clients. Check all that apply.</p></div>	99, No referrals have been made from other programs to our program during that period | 1, Biomedical Informatics (BMI) | 3, Team Science | 4, Workforce Development (also called Translational Workforce Development) | 5, Regulatory Knowledge & Support (RKS) | 6, Biostatistics, Epidemiology & Research Design (BERD) | 7, Participant & Clinical Interactions (PCI) | 8, Special Populations (also called…						[ce_referrals_received(2)] = '1'		LV
	ce_program_received_other	program_managers_survey_2021		notes	<div class="rich-text-field-label"><p>Please record here the other program(s) from which <em>Community Engagement</em> received clients.</p></div>							[ce_programs_received(11)] = '1'		LV
	ce_received_referrals_good	program_managers_survey_2021		radio	<div class="rich-text-field-label"><p>Again, sometimes referrals by one program to another program are a good match for the needs of the client and other times referrals aren't a good match. As you think about these referrals to <em>Community Engagement </em>from other programs in your CTSA during the same six-month period, how often do you think the referrals have been <em>good matches</em> for …	1, Never | 2, Sometimes | 3, Often | 4, Always | 5, Not Sure						[ce_programs_received(1)] = '1' or [ce_programs_received(3)] = '1' or [ce_programs_received(4)] = '1' or [ce_programs_received(5)] = '1' or [ce_programs_received(6)] = '1' or [ce_programs_received(7)] = '1' or [ce_programs_received(8)] = '1' or [ce_programs_received(9)] = '1' or [ce_programs_received(10)] = '1' or [ce_programs_received(11)] = '1'		LV
	ce_incorrect_referrals	program_managers_survey_2021		checkbox	<div class="rich-text-field-label"><p>As you think back on the clients who have been referred to <em>Community Engagement</em>, what do you think are the causes of incorrect referrals to <em>Community Engagement</em>? Check all that apply.</p></div>	1, Client's needs are unknown or unclear | 2, Lack of knowledge of the services offered by our program | 3, No process for referring clients to our program | 4, No professional relationship with our program | 5, Other						[ce_received_referrals_good] = '1' or [ce_received_referrals_good] = '2' or [ce_received_referrals_good] = '3' or [ce_received_referrals_good] = '5'		LV
	ce_incorrect_referrals_other	program_managers_survey_2021		notes	Please record here the other cause(s) of incorrect referrals.							[ce_incorrect_referrals(5)] = '1'		LV
	ce_incorrect_other	program_managers_survey_2021		notes	Please add here any comments you have about incorrect referrals to your program or other programs at your CTSA.							[ce_incorrect_referrals(1)] = '1' or [ce_incorrect_referrals(2)] = '1' or [ce_incorrect_referrals(3)] = '1' or [ce_incorrect_referrals(4)] = '1' or [ce_incorrect_referrals(5)] = '1'		LV
	ts_make_referrals	program_managers_survey_2021	<div class="rich-text-field-label"><p>We'd like to learn more about whether <em>Team Science</em> makes referrals and if so, how those referrals are made.</p></div>	radio	<div class="rich-text-field-label"><p>Has the <em>Team Science </em>program ever referred their clients to other programs in your CTSA?</p></div>	1, Yes | 2, No | 3, Not sure						[programs(3)] = '1'		LV
	ts_referrals_number	program_managers_survey_2021		checkbox	<div class="rich-text-field-label"><p>In <em>Team Science</em> how have referrals typically been made? Check all that apply.</p></div>	1, Connect client directly with program manager | 2, Connect client directly with program staff | 3, Provide information about program to client | 4, Connect client to the Navigator | 5, Not sure | 6, Other						[ts_make_referrals] = '1'		LV
	referrals_ts_made_other	program_managers_survey_2021		notes	Please record here the other way(s) referrals are typically made.							[ts_referrals_number(6)] = '1'		LV
	ts_referred_to_program	program_managers_survey_2021		checkbox	<div class="rich-text-field-label"><p>We'd like you to think back to the period before the COVID-19 pandemic, between September 2019 and February 2020. Please check those programs that <em>Team Science</em> has referred clients to from September 2019 through February 2020. Check all that apply.</p></div>	99, No referrals have been made by our program to other programs during that period | 1, Biomedical Informatics (BMI) | 2, Community Engagement | 4, Workforce Development (or Translational Workforce Development) | 5, Regulatory Knowledge & Support (RKS) | 6, Biostatistics, Epidemiology & Research Design (BERD) | 7, Participant & Clinical Interactions (PCI) | 8, Special Populations (or Integrating…						[ts_make_referrals] = '1'		LV
	ts_referred_to_other	program_managers_survey_2021		notes	<div class="rich-text-field-label"><p>Please record here the other program(s) at your CTSA that <em>Team Science</em> has referred clients.</p></div>							[ts_referred_to_program(11)] = '1'		LV
	ts_referral_to_amount	program_managers_survey_2021		radio	<div class="rich-text-field-label"><p>Before the COVID-19 pandemic, between September 2019 and February 2020, about how many referrals did <em>Team Science</em> make to other programs in your CTSA in a typical month? If you don't know, please take your best guess.</p></div>	1, None | 2, 1 to 3 referrals per month | 3, 4 to 6 referrals per month | 4, 7 to 10 referrals per month | 5, More than 10 referrals per month | 6, Not sure						[ts_referred_to_program(1)] = '1' or [ts_referred_to_program(2)] = '1' or [ts_referred_to_program(4)] = '1' or [ts_referred_to_program(6)] = '1' or [ts_referred_to_program(7)] = '1' or [ts_referred_to_program(8)] = '1' or [ts_referred_to_program(9)] = '1' or [ts_referred_to_program(10)] = '1' or [ts_referred_to_program(11)] = '1' or [ts_referred_to_program(5)] = '1'		LV
	ts_referral_example	program_managers_survey_2021		notes	<div class="rich-text-field-label"><p>Please share here an example of a referral that <em>Team Science</em> made to another program at your CTSA and include the reason for the referral.</p></div>							[ts_referral_to_amount] = '2' or [ts_referral_to_amount] = '3' or [ts_referral_to_amount] = '4' or [ts_referral_to_amount] = '5' or [ts_referral_to_amount] = '6'		LV
	ts_good_match_frequency	program_managers_survey_2021		radio	<div class="rich-text-field-label"><p>Sometimes referrals by one program to another program are a good match for the needs of the client and other times referrals are not a good match. As you think back on referrals made by <em>Team Science</em> to other programs in your CTSA between September 2019 and February 2020, how often do you think the referrals have been <em>good matches</em> for the nee…	1, Never | 2, Sometimes | 3, Often | 4, Always | 5, Not sure						[ts_referral_to_amount] = '2' or [ts_referral_to_amount] = '3' or [ts_referral_to_amount] = '4' or [ts_referral_to_amount] = '5' or [ts_referral_to_amount] = '6'		LV
	ts_barriers_whether	program_managers_survey_2021	Now we'd like to know about barriers to making referrals.	radio	<div class="rich-text-field-label"><p>Sometimes there are barriers or challenges to making referrals from one program to another in a CTSA. Are there barriers to making referrals from <em>Team Science</em> to other programs in your CTSA?</p></div>	1, Yes | 2, No | 3, Not sure						[programs(3)] = '1'		LV
	ts_barriers_list	program_managers_survey_2021		checkbox	<div class="rich-text-field-label"><p>In your opinion, what are some of the barriers to making referrals from <em>Team Science</em> to services in other programs at your CTSA? Check all that apply.</p></div>	1, Client's needs are unknown or unclear | 2, Client lacks funding to use services in other programs | 3, Client refusal or delay | 4, Lack of knowledge of the services offered by other programs in the CTSA | 5, Lack of time to make a referral to another program | 6, No process for referring clients to other programs | 7, No professional relationship with other programs | 8, Other programs don't …						[ts_barriers_whether] = '1'		LV
	ts_barriers_other	program_managers_survey_2021		notes	<div class="rich-text-field-label"><p>Please record here the other barrier or barriers to making referrals from <em>Team Science</em> to services in other programs at your CTSA.</p></div>							[ts_barriers_list(10)] = '1'		LV
	ts_barriers_comments	program_managers_survey_2021		notes	Please share here any comments that illustrate or explain your answer(s) to the barriers question above.							[ts_barriers_list(1)] = '1' or [ts_barriers_list(2)] = '1' or [ts_barriers_list(3)] = '1' or [ts_barriers_list(4)] = '1' or [ts_barriers_list(5)] = '1' or [ts_barriers_list(7)] = '1' or [ts_barriers_list(9)] = '1' or [ts_barriers_list(6)] = '1' or [ts_barriers_list(8)] = '1' or [ts_barriers_list(10)] = '1'		LV
	ts_receive_referrals	program_managers_survey_2021	<div class="rich-text-field-label"><p>Now we'd like to know more about how your program <em>received </em>referrals.</p></div>	radio	<div class="rich-text-field-label"><p>Have other programs at your CTSA ever referred clients to <em>Team Science</em>?</p></div>	1, Yes | 2, No | 3, Not sure						[programs(3)] = '1'		LV
	ts_referrals_received_frequency	program_managers_survey_2021		radio	<div class="rich-text-field-label"><p>Thinking back again from September 2019 through February 2020 how many referrals did <em>Team Science</em> receive in a typical month? If you don't know, please take your best guess.</p></div>	1, None | 2, 1 to 3 referrals per month | 3, 4 to 6 referrals per month | 4, 7 to 10 referrals per month | 5, More than 10 referrals per month | 6, Not sure						[ts_receive_referrals] = '1'		LV
	ts_referrals_received	program_managers_survey_2021		checkbox	From September 2019 through February 2020, what were the sources of referrals received by Team Science? Check all that apply.	1, Referrals from central CTSA source (e.g., navigator) | 2, Referral from other programs at your CTSA | 3, Referral from another client/contact | 4, Direct request from client | 5, Not Sure | 6, Other						[ts_referrals_received_frequency] = '2' or [ts_referrals_received_frequency] = '3' or [ts_referrals_received_frequency] = '4' or [ts_referrals_received_frequency] = '5' or [ts_referrals_received_frequency] = '6'		LV
	ts_referrals_received_other	program_managers_survey_2021		notes	<div class="rich-text-field-label"><p>Please record here the other way(s) referrals were received by <em>Team Science</em>.</p></div>							[ts_referrals_received(6)] = '1'		LV
	ts_programs_received	program_managers_survey_2021		checkbox	<div class="rich-text-field-label"><p>As you think back on the same period, September 2019 through February 2020, please check the program(s) from which <em>Team Science </em>received clients. Check all that apply.</p></div>	99, No referrals have been made from other programs to our program during that period | 1, Biomedical Informatics (BMI) | 2, Community Engagement | 4, Workforce Development (also called Translational Workforce Development) | 5, Regulatory Knowledge & Support (RKS) | 6, Biostatistics, Epidemiology & Research Design (BERD) | 7, Participant & Clinical Interactions (PCI) | 8, Special Populations (als…						[ts_referrals_received(2)] = '1'		LV
	ts_program_received_other	program_managers_survey_2021		notes	<div class="rich-text-field-label"><p>Please record here the other program(s) from which <em>Team Science</em> received clients.</p></div>							[ts_programs_received(11)] = '1'		LV
	ts_received_referrals_good	program_managers_survey_2021		radio	<div class="rich-text-field-label"><p>Again, sometimes referrals by one program to another program are a good match for the needs of the client and other times referrals aren't a good match. As you think about these referrals to <em>Team Science</em> from other programs in your CTSA during the same six-month period, how often do you think the referrals have been <em>good matches</em> for the need…	1, Never | 2, Sometimes | 3, Often | 4, Always | 5, Not Sure						[ts_programs_received(1)] = '1' or [ts_programs_received(2)] = '1' or [ts_programs_received(4)] = '1' or [ts_programs_received(5)] = '1' or [ts_programs_received(6)] = '1' or [ts_programs_received(7)] = '1' or [ts_programs_received(8)] = '1' or [ts_programs_received(9)] = '1' or [ts_programs_received(10)] = '1' or [ts_programs_received(11)] = '1'		LV
	ts_incorrect_referrals	program_managers_survey_2021		checkbox	<div class="rich-text-field-label"><p>As you think back on the clients who have been referred to <em>Team Science</em>, what do you think are the causes of incorrect referrals to <em>Team Science</em>? Check all that apply.</p></div>	1, Client's needs are unknown or unclear | 2, Lack of knowledge of the services offered by our program | 3, No process for referring clients to our program | 4, No professional relationship with our program | 5, Other						[ts_received_referrals_good] = '1' or [ts_received_referrals_good] = '2' or [ts_received_referrals_good] = '3' or [ts_received_referrals_good] = '5'		LV
	ts_incorrect_referrals_other	program_managers_survey_2021		notes	Please record here the other cause(s) of incorrect referrals.							[ts_incorrect_referrals(5)] = '1'		LV
	ts_incorrect_other	program_managers_survey_2021		notes	Please add here any comments you have about incorrect referrals to your program or other programs at your CTSA.							[ts_incorrect_referrals(1)] = '1' or [ts_incorrect_referrals(2)] = '1' or [ts_incorrect_referrals(3)] = '1' or [ts_incorrect_referrals(4)] = '1' or [ts_incorrect_referrals(5)] = '1'		LV
	twd_make_referrals	program_managers_survey_2021	<div class="rich-text-field-label"><p>We'd like to learn more about whether <em>Translational Workforce Development</em> makes referrals and if so, how those referrals are made.</p></div>	radio	<div class="rich-text-field-label"><p>Has the <em>Translational Workforce Development</em> program ever referred their clients to other programs in your CTSA?</p></div>	1, Yes | 2, No | 3, Not sure						[programs(4)] = '1'		LV
	twd_referrals_number	program_managers_survey_2021		checkbox	<div class="rich-text-field-label"><p>In <em>Translational Workforce Development</em> how have referrals typically been made? Check all that apply.</p></div>	1, Connect client directly with program manager | 2, Connect client directly with program staff | 3, Provide information about program to client | 4, Connect client to the Navigator | 5, Not sure | 6, Other						[twd_make_referrals] = '1'		LV
	referrals_twd_made_other	program_managers_survey_2021		notes	Please record here the other way(s) referrals are typically made.							[twd_referrals_number(6)] = '1'		LV
	twd_referred_to_program	program_managers_survey_2021		checkbox	<div class="rich-text-field-label"><p>We'd like you to think back to the period before the COVID-19 pandemic, between September 2019 and February 2020. Please check those programs that <em>Translational Workforce Development</em> has referred clients to from September 2019 through February 2020. Check all that apply.</p></div>	99, No referrals have been made by our program to other programs during that period | 1, Biomedical Informatics (BMI) | 2, Community Engagement | 3, Team Science | 5, Regulatory Knowledge & Support (RKS) | 6, Biostatistics, Epidemiology & Research Design (BERD) | 7, Participant & Clinical Interactions (PCI) | 8, Special Populations (or Integrating Special Populations; ISP) | 9, Hub Liaison Team &…						[twd_make_referrals] = '1'		LV
	twd_referred_to_other	program_managers_survey_2021		notes	<div class="rich-text-field-label"><p>Please record here the other program(s) at your CTSA that <em>Translational Workforce Development</em> has referred clients.</p></div>							[twd_referred_to_program(11)] = '1'		LV
	twd_referral_to_amount	program_managers_survey_2021		radio	<div class="rich-text-field-label"><p>Before the COVID-19 pandemic, between September 2019 and February 2020, about how many referrals did <em>Translational Workforce Development</em> make to other programs in your CTSA in a typical month? If you don't know, please take your best guess.</p></div>	1, None | 2, 1 to 3 referrals per month | 3, 4 to 6 referrals per month | 4, 7 to 10 referrals per month | 5, More than 10 referrals per month | 6, Not sure						[twd_referred_to_program(1)] = '1' or [twd_referred_to_program(2)] = '1' or [twd_referred_to_program(3)] = '1' or [twd_referred_to_program(6)] = '1' or [twd_referred_to_program(7)] = '1' or [twd_referred_to_program(8)] = '1' or [twd_referred_to_program(9)] = '1' or [twd_referred_to_program(10)] = '1' or [twd_referred_to_program(11)] = '1' or [twd_referred_to_program(5)] = '1'		LV
	twd_referral_example	program_managers_survey_2021		notes	<div class="rich-text-field-label"><p>Please share here an example of a referral that <em>Translational Workforce Development</em> made to another program at your CTSA and include the reason for the referral.</p></div>							[twd_referral_to_amount] = '2' or [twd_referral_to_amount] = '3' or [twd_referral_to_amount] = '4' or [twd_referral_to_amount] = '5' or [twd_referral_to_amount] = '6'		LV
	twd_good_match_frequency	program_managers_survey_2021		radio	<div class="rich-text-field-label"><p>Sometimes referrals by one program to another program are a good match for the needs of the client and other times referrals are not a good match. As you think back on referrals made by <em>Translational Workforce Development</em> to other programs in your CTSA between September 2019 and February 2020, how often do you think the referrals have been <em>good m…	1, Never | 2, Sometimes | 3, Often | 4, Always | 5, Not sure						[twd_referral_to_amount] = '2' or [twd_referral_to_amount] = '3' or [twd_referral_to_amount] = '4' or [twd_referral_to_amount] = '5' or [twd_referral_to_amount] = '6'		LV
	twd_barriers_whether	program_managers_survey_2021	Now we'd like to know about barriers to making referrals.	radio	<div class="rich-text-field-label"><p>Sometimes there are barriers or challenges to making referrals from one program to another in a CTSA. Are there barriers to making referrals from <em>Translational Workforce Development</em> to other programs in your CTSA?</p></div>	1, Yes | 2, No | 3, Not sure						[programs(4)] = '1'		LV
	twd_barriers_list	program_managers_survey_2021		checkbox	<div class="rich-text-field-label"><p>In your opinion, what are some of the barriers to making referrals from <em>Translational Workforce Development</em> to services in other programs at your CTSA? Check all that apply.</p></div>	1, Client's needs are unknown or unclear | 2, Client lacks funding to use services in other programs | 3, Client refusal or delay | 4, Lack of knowledge of the services offered by other programs in the CTSA | 5, Lack of time to make a referral to another program | 6, No process for referring clients to other programs | 7, No professional relationship with other programs | 8, Other programs don't …						[twd_barriers_whether] = '1'		LV
	twd_barriers_other	program_managers_survey_2021		notes	<div class="rich-text-field-label"><p>Please record here the other barrier or barriers to making referrals from <em>Translational Workforce Development</em> to services in other programs at your CTSA.</p></div>							[twd_barriers_list(10)] = '1'		LV
	twd_barriers_comments	program_managers_survey_2021		notes	Please share here any comments that illustrate or explain your answer(s) to the barriers question above.							[twd_barriers_list(1)] = '1' or [twd_barriers_list(2)] = '1' or [twd_barriers_list(3)] = '1' or [twd_barriers_list(4)] = '1' or [twd_barriers_list(5)] = '1' or [twd_barriers_list(7)] = '1' or [twd_barriers_list(9)] = '1' or [twd_barriers_list(6)] = '1' or [twd_barriers_list(8)] = '1' or [twd_barriers_list(10)] = '1'		LV
	twd_receive_referrals	program_managers_survey_2021	<div class="rich-text-field-label"><p>Now we'd like to know more about how your program <em>received </em>referrals.</p></div>	radio	<div class="rich-text-field-label"><p>Have other programs at your CTSA ever referred clients to <em>Translational Workforce Development</em>?</p></div>	1, Yes | 2, No | 3, Not sure						[programs(4)] = '1'		LV
	twd_referrals_received_frequency	program_managers_survey_2021		radio	<div class="rich-text-field-label"><p>Thinking back again from September 2019 through February 2020 how many referrals did <em>Translational Workforce Development</em> receive in a typical month? If you don't know, please take your best guess.</p></div>	1, None | 2, 1 to 3 referrals per month | 3, 4 to 6 referrals per month | 4, 7 to 10 referrals per month | 5, More than 10 referrals per month | 6, Not sure						[twd_receive_referrals] = '1'		LV
	twd_referrals_received	program_managers_survey_2021		checkbox	<div class="rich-text-field-label"><p>From September 2019 through February 2020, what were the sources of referrals received by <em>Translational Workforce Development</em>? Check all that apply.</p></div>	1, Referrals from central CTSA source (e.g., navigator) | 2, Referral from other programs at your CTSA | 3, Referral from another client/contact | 4, Direct request from client | 5, Not Sure | 6, Other						[twd_referrals_received_frequency] = '2' or [twd_referrals_received_frequency] = '3' or [twd_referrals_received_frequency] = '4' or [twd_referrals_received_frequency] = '5' or [twd_referrals_received_frequency] = '6'		LV
	twd_referrals_received_other	program_managers_survey_2021		notes	<div class="rich-text-field-label"><p>Please record here the other way(s) referrals were received by <em>Translational Workforce Development</em>.</p></div>							[twd_referrals_received(6)] = '1'		LV
	twd_programs_received	program_managers_survey_2021		checkbox	<div class="rich-text-field-label"><p>As you think back on the same period, September 2019 through February 2020, please check the program(s) from which <em>Translational Workforce Development</em> received clients. Check all that apply.</p></div>	99, No referrals have been made from other programs to our program during that period | 1, Biomedical Informatics (BMI) | 2, Community Engagement | 3, Team Science | 5, Regulatory Knowledge & Support (RKS) | 6, Biostatistics, Epidemiology & Research Design (BERD) | 7, Participant & Clinical Interactions (PCI) | 8, Special Populations (also called integrating Special Populations; ISP) | 9, Hub Lia…						[twd_referrals_received(2)] = '1'		LV
	twd_program_received_other	program_managers_survey_2021		notes	<div class="rich-text-field-label"><p>Please record here the other program(s) from which <em>Translational Workforce Development</em> received clients.</p></div>							[twd_programs_received(11)] = '1'		LV
	twd_received_referrals_good	program_managers_survey_2021		radio	<div class="rich-text-field-label"><p>Again, sometimes referrals by one program to another program are a good match for the needs of the client and other times referrals aren't a good match. As you think about these referrals to <em>Translational Workforce Development</em> from other programs in your CTSA during the same six-month period, how often do you think the referrals have been <em>good ma…	1, Never | 2, Sometimes | 3, Often | 4, Always | 5, Not Sure						[twd_programs_received(1)] = '1' or [twd_programs_received(2)] = '1' or [twd_programs_received(3)] = '1' or [twd_programs_received(5)] = '1' or [twd_programs_received(6)] = '1' or [twd_programs_received(7)] = '1' or [twd_programs_received(8)] = '1' or [twd_programs_received(9)] = '1' or [twd_programs_received(10)] = '1' or [twd_programs_received(11)] = '1'		LV
	twd_incorrect_referrals	program_managers_survey_2021		checkbox	<div class="rich-text-field-label"><p>As you think back on the clients who have been referred to <em>Translational Workforce Development</em>, what do you think are the causes of incorrect referrals to <em>Translational Workforce Development</em>? Check all that apply.</p></div>	1, Client's needs are unknown or unclear | 2, Lack of knowledge of the services offered by our program | 3, No process for referring clients to our program | 4, No professional relationship with our program | 5, Other						[twd_received_referrals_good] = '1' or [twd_received_referrals_good] = '2' or [twd_received_referrals_good] = '3' or [twd_received_referrals_good] = '5'		LV
	twd_incorrect_referrals_other	program_managers_survey_2021		notes	Please record here the other cause(s) of incorrect referrals.							[twd_incorrect_referrals(5)] = '1'		LV
	twd_incorrect_other	program_managers_survey_2021		notes	Please add here any comments you have about incorrect referrals to your program or other programs at your CTSA.							[twd_incorrect_referrals(1)] = '1' or [twd_incorrect_referrals(2)] = '1' or [twd_incorrect_referrals(3)] = '1' or [twd_incorrect_referrals(4)] = '1' or [twd_incorrect_referrals(5)] = '1'		LV
	rks_make_referrals	program_managers_survey_2021	<div class="rich-text-field-label"><p>We'd like to learn more about whether <em>Regulatory Knowledge & Support (RKS)</em> makes referrals and if so, how those referrals are made.</p></div>	radio	<div class="rich-text-field-label"><p>Has the <em>Regulatory Knowledge & Support (RKS)</em> program ever referred their clients to other programs in your CTSA?</p></div>	1, Yes | 2, No | 3, Not sure						[programs(5)] = '1'		LV
	rks_referrals_number	program_managers_survey_2021		checkbox	<div class="rich-text-field-label"><p>In <em>Regulatory Knowledge & Support (RKS)</em> how have referrals typically been made? Check all that apply.</p></div>	1, Connect client directly with program manager | 2, Connect client directly with program staff | 3, Provide information about program to client | 4, Connect client to the Navigator | 5, Not sure | 6, Other						[rks_make_referrals] = '1'		LV
	referrals_rks_made_other	program_managers_survey_2021		notes	Please record here the other way(s) referrals are typically made.							[rks_referrals_number(6)] = '1'		LV
	rks_referred_to_program	program_managers_survey_2021		checkbox	<div class="rich-text-field-label"><p>We'd like you to think back to the period before the COVID-19 pandemic, between September 2019 and February 2020. Please check those programs that <em>Regulatory Knowledge & Support (RKS)</em> has referred clients to from September 2019 through February 2020. Check all that apply.</p></div>	99, No referrals have been made by our program to other programs during that period | 1, Biomedical Informatics (BMI) | 2, Community Engagement | 3, Team Science | 4, Workforce Development (or Translational Workforce Development) | 6, Biostatistics, Epidemiology & Research Design (BERD) | 7, Participant & Clinical Interactions (PCI) | 8, Special Populations (or Integrating Special Populations; IS…						[rks_make_referrals] = '1'		LV
	rks_referred_to_other	program_managers_survey_2021		notes	<div class="rich-text-field-label"><p>Please record here the other program(s) at your CTSA that <em>Regulatory Knowledge & Support (RKS)</em> has referred clients.</p></div>							[rks_referred_to_program(11)] = '1'		LV
	rks_referral_to_amount	program_managers_survey_2021		radio	<div class="rich-text-field-label"><p>Before the COVID-19 pandemic, between September 2019 and February 2020, about how many referrals did <em>Regulatory Knowledge & Support (RKS)</em> make to other programs in your CTSA in a typical month? If you don't know, please take your best guess.</p></div>	1, None | 2, 1 to 3 referrals per month | 3, 4 to 6 referrals per month | 4, 7 to 10 referrals per month | 5, More than 10 referrals per month | 6, Not sure						[rks_referred_to_program(1)] = '1' or [rks_referred_to_program(2)] = '1' or [rks_referred_to_program(3)] = '1' or [rks_referred_to_program(4)] = '1' or [rks_referred_to_program(6)] = '1' or [rks_referred_to_program(7)] = '1' or [rks_referred_to_program(8)] = '1' or [rks_referred_to_program(9)] = '1' or [rks_referred_to_program(10)] = '1' or [rks_referred_to_program(11)] = '1'		LV
	rks_referral_example	program_managers_survey_2021		notes	<div class="rich-text-field-label"><p>Please share here an example of a referral that <em>Regulatory Knowledge & Support (RKS)</em> made to another program at your CTSA and include the reason for the referral.</p></div>							[rks_referral_to_amount] = '2' or [rks_referral_to_amount] = '3' or [rks_referral_to_amount] = '4' or [rks_referral_to_amount] = '5' or [rks_referral_to_amount] = '6'		LV
	rks_good_match_frequency	program_managers_survey_2021		radio	<div class="rich-text-field-label"><p>Sometimes referrals by one program to another program are a good match for the needs of the client and other times referrals are not a good match. As you think back on referrals made by <em>Regulatory Knowledge & Support (RKS)</em> to other programs in your CTSA between September 2019 and February 2020, how often do you think the referrals have been <em>good …	1, Never | 2, Sometimes | 3, Often | 4, Always | 5, Not sure						[rks_referral_to_amount] = '2' or [rks_referral_to_amount] = '3' or [rks_referral_to_amount] = '4' or [rks_referral_to_amount] = '5' or [rks_referral_to_amount] = '6'		LV
	rks_barriers_whether	program_managers_survey_2021	Now we'd like to know about barriers to making referrals.	radio	<div class="rich-text-field-label"><p>Sometimes there are barriers or challenges to making referrals from one program to another in a CTSA. Are there barriers to making referrals from <em>Regulatory Knowledge & Support (RKS)</em> to other programs in your CTSA?</p></div>	1, Yes | 2, No | 3, Not sure						[programs(5)] = '1'		LV
	rks_barriers_list	program_managers_survey_2021		checkbox	<div class="rich-text-field-label"><p>In your opinion, what are some of the barriers to making referrals from <em>Regulatory Knowledge & Support (RKS)</em> to services in other programs at your CTSA? Check all that apply.</p></div>	1, Client's needs are unknown or unclear | 2, Client lacks funding to use services in other programs | 3, Client refusal or delay | 4, Lack of knowledge of the services offered by other programs in the CTSA | 5, Lack of time to make a referral to another program | 6, No process for referring clients to other programs | 7, No professional relationship with other programs | 8, Other programs don't …						[rks_barriers_whether] = '1'		LV
	rks_barriers_other	program_managers_survey_2021		notes	<div class="rich-text-field-label"><p>Please record here the other barrier or barriers to making referrals from <em>Regulatory Knowledge & Support (RKS)</em> to services in other programs at your CTSA.</p></div>							[rks_barriers_list(10)] = '1'		LV
	rks_barriers_comments	program_managers_survey_2021		notes	Please share here any comments that illustrate or explain your answer(s) to the barriers question above.							[rks_barriers_list(1)] = '1' or [rks_barriers_list(2)] = '1' or [rks_barriers_list(3)] = '1' or [rks_barriers_list(4)] = '1' or [rks_barriers_list(5)] = '1' or [rks_barriers_list(7)] = '1' or [rks_barriers_list(9)] = '1' or [rks_barriers_list(6)] = '1' or [rks_barriers_list(8)] = '1' or [rks_barriers_list(10)] = '1'		LV
	rks_receive_referrals	program_managers_survey_2021	<div class="rich-text-field-label"><p>Now we'd like to know more about how your program <em>received </em>referrals.</p></div>	radio	<div class="rich-text-field-label"><p>Have other programs at your CTSA ever referred clients to <em>Regulatory Knowledge & Support (RKS)</em>?</p></div>	1, Yes | 2, No | 3, Not sure						[programs(5)] = '1'		LV
	rks_referrals_received_frequency	program_managers_survey_2021		radio	<div class="rich-text-field-label"><p>Thinking back again from September 2019 through February 2020 how many referrals did <em>Regulatory Knowledge & Support (RKS)</em> receive in a typical month? If you don't know, please take your best guess.</p></div>	1, None | 2, 1 to 3 referrals per month | 3, 4 to 6 referrals per month | 4, 7 to 10 referrals per month | 5, More than 10 referrals per month | 6, Not sure						[rks_receive_referrals] = '1'		LV
	rks_referrals_received	program_managers_survey_2021		checkbox	<div class="rich-text-field-label"><p>From September 2019 through February 2020, what were the sources of referrals received by <em>Regulatory Knowledge & Support (RKS)</em>? Check all that apply.</p></div>	1, Referrals from central CTSA source (e.g., navigator) | 2, Referral from other programs at your CTSA | 3, Referral from another client/contact | 4, Direct request from client | 5, Not Sure | 6, Other						[rks_referrals_received_frequency] = '2' or [rks_referrals_received_frequency] = '3' or [rks_referrals_received_frequency] = '4' or [rks_referrals_received_frequency] = '5' or [rks_referrals_received_frequency] = '6'		LV
	rks_referrals_received_other	program_managers_survey_2021		notes	<div class="rich-text-field-label"><p>Please record here the other way(s) referrals were received by <em>Regulatory Knowledge & Support (RKS)</em>.</p></div>							[rks_referrals_received(6)] = '1'		LV
	rks_programs_received	program_managers_survey_2021		checkbox	<div class="rich-text-field-label"><p>As you think back on the same period, September 2019 through February 2020, please check the program(s) from which <em>Regulatory Knowledge & Support (RKS)</em> received clients. Check all that apply.</p></div>	99, No referrals have been made from other programs to our program during that period | 1, Biomedical Informatics (BMI) | 2, Community Engagement | 3, Team Science | 4, Workforce Development (also called Translational Workforce Development) | 6, Biostatistics, Epidemiology & Research Design (BERD) | 7, Participant & Clinical Interactions (PCI) | 8, Special Populations (also called integrating Spe…						[rks_referrals_received(2)] = '1'		LV
	rks_program_received_other	program_managers_survey_2021		notes	<div class="rich-text-field-label"><p>Please record here the other program(s) from which <em>Regulatory Knowledge & Support (RKS)</em>�received clients.</p></div>							[rks_programs_received(11)] = '1'		LV
	rks_received_referrals_good	program_managers_survey_2021		radio	<div class="rich-text-field-label"><p>Again, sometimes referrals by one program to another program are a good match for the needs of the client and other times referrals aren't a good match. As you think about these referrals to <em>Regulatory Knowledge & Support (RKS)</em> from other programs in your CTSA during the same six-month period, how often do you think the referrals have been <em>good m…	1, Never | 2, Sometimes | 3, Often | 4, Always | 5, Not Sure						[rks_programs_received(1)] = '1' or [rks_programs_received(2)] = '1' or [rks_programs_received(3)] = '1' or [rks_programs_received(4)] = '1' or [rks_programs_received(6)] = '1' or [rks_programs_received(7)] = '1' or [rks_programs_received(8)] = '1' or [rks_programs_received(9)] = '1' or [rks_programs_received(10)] = '1' or [rks_programs_received(11)] = '1'		LV
	rks_incorrect_referrals	program_managers_survey_2021		checkbox	<div class="rich-text-field-label"><p>As you think back on the clients who have been referred to <em>Regulatory Knowledge & Support (RKS)</em>, what do you think are the causes of incorrect referrals to <em>Regulatory Knowledge & Support (RKS)</em>? Check all that apply.</p></div>	1, Client's needs are unknown or unclear | 2, Lack of knowledge of the services offered by our program | 3, No process for referring clients to our program | 4, No professional relationship with our program | 5, Other						[rks_received_referrals_good] = '1' or [rks_received_referrals_good] = '2' or [rks_received_referrals_good] = '3' or [rks_received_referrals_good] = '5'		LV
	rks_incorrect_referrals_other	program_managers_survey_2021		notes	Please record here the other cause(s) of incorrect referrals.							[rks_incorrect_referrals(5)] = '1'		LV
	rks_incorrect_other	program_managers_survey_2021		notes	Please add here any comments you have about incorrect referrals to your program or other programs at your CTSA.							[rks_incorrect_referrals(1)] = '1' or [rks_incorrect_referrals(2)] = '1' or [rks_incorrect_referrals(3)] = '1' or [rks_incorrect_referrals(4)] = '1' or [rks_incorrect_referrals(5)] = '1'		LV
	berd_make_referrals	program_managers_survey_2021	<div class="rich-text-field-label"><p>We'd like to learn more about whether <em>Biostatistics, Epidemiology & Research Design (BERD)</em> makes referrals and if so, how those referrals are made.</p></div>	radio	<div class="rich-text-field-label"><p>Has the <em>Biostatistics, Epidemiology & Research Design (BERD) </em>program ever referred their clients to other programs in your CTSA?</p></div>	1, Yes | 2, No | 3, Not sure						[programs(6)] = '1'		LV
	berd_referrals_number	program_managers_survey_2021		checkbox	<div class="rich-text-field-label"><p>In <em>Biostatistics, Epidemiology & Research Design (BERD)</em> how have referrals typically been made? Check all that apply.</p></div>	1, Connect client directly with program manager | 2, Connect client directly with program staff | 3, Provide information about program to client | 4, Connect client to the Navigator | 5, Not sure | 6, Other						[berd_make_referrals] = '1'		LV
	referrals_berd_made_other	program_managers_survey_2021		notes	Please record here the other way(s) referrals are typically made.							[berd_referrals_number(6)] = '1'		LV
	berd_referred_to_program	program_managers_survey_2021		checkbox	<div class="rich-text-field-label"><p>We'd like you to think back to the period before the COVID-19 pandemic, between September 2019 and February 2020. Please check those programs that <em>Biostatistics, Epidemiology & Research Design (BERD)</em> has referred clients to from September 2019 through February 2020. Check all that apply.</p></div>	99, No referrals have been made by our program to other programs during that period | 1, Biomedical Informatics (BMI) | 2, Community Engagement | 3, Team Science | 4, Workforce Development (or Translational Workforce Development) | 5, Regulatory Knowledge & Support (RKS) | 7, Participant & Clinical Interactions (PCI) | 8, Special Populations (or Integrating Special Populations; ISP) | 9, Hub Liai…						[berd_make_referrals] = '1'		LV
	berd_referred_to_other	program_managers_survey_2021		notes	<div class="rich-text-field-label"><p>Please record here the other program(s) at your CTSA that <em>Biostatistics, Epidemiology & Research Design (BERD)</em> has referred clients.</p></div>							[berd_referred_to_program(11)] = '1'		LV
	berd_referral_to_amount	program_managers_survey_2021		radio	<div class="rich-text-field-label"><p>Before the COVID-19 pandemic, between September 2019 and February 2020, about how many referrals did <em>Biostatistics, Epidemiology & Research Design (BERD)</em> make to other programs in your CTSA in a typical month? If you don't know, please take your best guess.</p></div>	1, None | 2, 1 to 3 referrals per month | 3, 4 to 6 referrals per month | 4, 7 to 10 referrals per month | 5, More than 10 referrals per month | 6, Not sure						[berd_referred_to_program(1)] = '1' or [berd_referred_to_program(2)] = '1' or [berd_referred_to_program(3)] = '1' or [berd_referred_to_program(4)] = '1' or [berd_referred_to_program(7)] = '1' or [berd_referred_to_program(8)] = '1' or [berd_referred_to_program(9)] = '1' or [berd_referred_to_program(10)] = '1' or [berd_referred_to_program(11)] = '1' or [berd_referred_to_program(5)] = '1'		LV
	berd_referral_example	program_managers_survey_2021		notes	<div class="rich-text-field-label"><p>Please share here an example of a referral that <em>Biostatistics, Epidemiology & Research Design (BERD)</em> made to another program at your CTSA and include the reason for the referral.</p></div>							[berd_referral_to_amount] = '2' or [berd_referral_to_amount] = '3' or [berd_referral_to_amount] = '4' or [berd_referral_to_amount] = '5' or [berd_referral_to_amount] = '6'		LV
	berd_good_match_frequency	program_managers_survey_2021		radio	<div class="rich-text-field-label"><p>Sometimes referrals by one program to another program are a good match for the needs of the client and other times referrals are not a good match. As you think back on referrals made by <em>Biostatistics, Epidemiology & Research Design (BERD)</em> to other programs in your CTSA between September 2019 and February 2020, how often do you think the referrals hav…	1, Never | 2, Sometimes | 3, Often | 4, Always | 5, Not sure						[berd_referral_to_amount] = '2' or [berd_referral_to_amount] = '3' or [berd_referral_to_amount] = '4' or [berd_referral_to_amount] = '5' or [berd_referral_to_amount] = '6'		LV
	berd_barriers_whether	program_managers_survey_2021	Now we'd like to know about barriers to making referrals.	radio	<div class="rich-text-field-label"><p>Sometimes there are barriers or challenges to making referrals from one program to another in a CTSA. Are there barriers to making referrals from <em>Biostatistics, Epidemiology & Research Design (BERD)</em> to other programs in your CTSA?</p></div>	1, Yes | 2, No | 3, Not sure						[programs(6)] = '1'		LV
	berd_barriers_list	program_managers_survey_2021		checkbox	<div class="rich-text-field-label"><p>In your opinion, what are some of the barriers to making referrals from <em>Biostatistics, Epidemiology & Research Design (BERD)</em> to services in other programs at your CTSA? Check all that apply.</p></div>	1, Client's needs are unknown or unclear | 2, Client lacks funding to use services in other programs | 3, Client refusal or delay | 4, Lack of knowledge of the services offered by other programs in the CTSA | 5, Lack of time to make a referral to another program | 6, No process for referring clients to other programs | 7, No professional relationship with other programs | 8, Other programs don't …						[berd_barriers_whether] = '1'		LV
	berd_barriers_other	program_managers_survey_2021		notes	<div class="rich-text-field-label"><p>Please record here the other barrier or barriers to making referrals from <em>Biostatistics, Epidemiology & Research Design (BERD)</em> to services in other programs at your CTSA.</p></div>							[berd_barriers_list(10)] = '1'		LV
	berd_barriers_comments	program_managers_survey_2021		notes	Please share here any comments that illustrate or explain your answer(s) to the barriers question above.							[berd_barriers_list(1)] = '1' or [berd_barriers_list(2)] = '1' or [berd_barriers_list(3)] = '1' or [berd_barriers_list(4)] = '1' or [berd_barriers_list(5)] = '1' or [berd_barriers_list(7)] = '1' or [berd_barriers_list(9)] = '1' or [berd_barriers_list(6)] = '1' or [berd_barriers_list(8)] = '1' or [berd_barriers_list(10)] = '1'		LV
	berd_receive_referrals	program_managers_survey_2021	<div class="rich-text-field-label"><p>Now we'd like to know more about how your program <em>received </em>referrals.</p></div>	radio	<div class="rich-text-field-label"><p>Have other programs at your CTSA ever referred clients to <em>Biostatistics, Epidemiology & Research Design (BERD)</em>?</p></div>	1, Yes | 2, No | 3, Not sure						[programs(6)] = '1'		LV
	berd_referrals_received_frequency	program_managers_survey_2021		radio	<div class="rich-text-field-label"><p>Thinking back again from September 2019 through February 2020 how many referrals did <em>Biostatistics, Epidemiology & Research Design (BERD)</em> receive in a typical month? If you don't know, please take your best guess.</p></div>	1, None | 2, 1 to 3 referrals per month | 3, 4 to 6 referrals per month | 4, 7 to 10 referrals per month | 5, More than 10 referrals per month | 6, Not sure						[berd_receive_referrals] = '1'		LV
	berd_referrals_received	program_managers_survey_2021		checkbox	<div class="rich-text-field-label"><p>From September 2019 through February 2020, what were the sources of referrals received by <em>Biostatistics, Epidemiology & Research Design (BERD)</em>? Check all that apply.</p></div>	1, Referrals from central CTSA source (e.g., navigator) | 2, Referral from other programs at your CTSA | 3, Referral from another client/contact | 4, Direct request from client | 5, Not Sure | 6, Other						[berd_referrals_received_frequency] = '2' or [berd_referrals_received_frequency] = '3' or [berd_referrals_received_frequency] = '4' or [berd_referrals_received_frequency] = '5' or [berd_referrals_received_frequency] = '6'		LV
	berd_referrals_received_other	program_managers_survey_2021		notes	<div class="rich-text-field-label"><p>Please record here the other way(s) referrals were received by <em>Biostatistics, Epidemiology & Research Design (BERD)</em>.</p></div>							[berd_referrals_received(6)] = '1'		LV
	berd_programs_received	program_managers_survey_2021		checkbox	<div class="rich-text-field-label"><p>As you think back on the same period, September 2019 through February 2020, please check the program(s) from which <em>Biostatistics, Epidemiology & Research Design (BERD)</em> received clients. Check all that apply.</p></div>	99, No referrals have been made from other programs to our program during that period | 1, Biomedical Informatics (BMI) | 2, Community Engagement | 3, Team Science | 4, Workforce Development (also called Translational Workforce Development) | 5, Regulatory Knowledge & Support (RKS) | 7, Participant & Clinical Interactions (PCI) | 8, Special Populations (also called integrating Special Populations…						[berd_referrals_received(2)] = '1'		LV
	berd_program_received_other	program_managers_survey_2021		notes	<div class="rich-text-field-label"><p>Please record here the other program(s) from which <em>Biostatistics, Epidemiology & Research Design (BERD)</em> received clients.</p></div>							[berd_programs_received(11)] = '1'		LV
	berd_received_referrals_good	program_managers_survey_2021		radio	<div class="rich-text-field-label"><p>Again, sometimes referrals by one program to another program are a good match for the needs of the client and other times referrals aren't a good match. As you think about these referrals to <em>Biostatistics, Epidemiology & Research Design (BERD)</em> from other programs in your CTSA during the same six-month period, how often do you think the referrals have…	1, Never | 2, Sometimes | 3, Often | 4, Always | 5, Not Sure						[berd_programs_received(1)] = '1' or [berd_programs_received(2)] = '1' or [berd_programs_received(3)] = '1' or [berd_programs_received(4)] = '1' or [berd_programs_received(5)] = '1' or [berd_programs_received(7)] = '1' or [berd_programs_received(8)] = '1' or [berd_programs_received(9)] = '1' or [berd_programs_received(10)] = '1' or [berd_programs_received(11)] = '1'		LV
	berd_incorrect_referrals	program_managers_survey_2021		checkbox	<div class="rich-text-field-label"><p>As you think back on the clients who have been referred to <em>Biostatistics, Epidemiology & Research Design (BERD)</em>, what do you think are the causes of incorrect referrals to <em>Biostatistics, Epidemiology & Research Design (BERD)</em>? Check all that apply.</p></div>	1, Client's needs are unknown or unclear | 2, Lack of knowledge of the services offered by our program | 3, No process for referring clients to our program | 4, No professional relationship with our program | 5, Other						[berd_received_referrals_good] = '1' or [berd_received_referrals_good] = '2' or [berd_received_referrals_good] = '3' or [berd_received_referrals_good] = '5'		LV
	berd_incorrect_referrals_other	program_managers_survey_2021		notes	Please record here the other cause(s) of incorrect referrals.							[berd_incorrect_referrals(5)] = '1'		LV
	berd_incorrect_other	program_managers_survey_2021		notes	Please add here any comments you have about incorrect referrals to your program or other programs at your CTSA.							[berd_incorrect_referrals(1)] = '1' or [berd_incorrect_referrals(2)] = '1' or [berd_incorrect_referrals(3)] = '1' or [berd_incorrect_referrals(4)] = '1' or [berd_incorrect_referrals(5)] = '1'		LV
	pci_make_referrals	program_managers_survey_2021	<div class="rich-text-field-label"><p>We'd like to learn more about whether <em>Participant & Clinical Interactions (PCI)</em> makes referrals and if so, how those referrals are made.</p></div>	radio	<div class="rich-text-field-label"><p>Has the <em>Participant & Clinical Interactions (PCI)</em> program ever referred their clients to other programs in your CTSA?</p></div>	1, Yes | 2, No | 3, Not sure						[programs(7)] = '1'		LV
	pci_referrals_number	program_managers_survey_2021		checkbox	<div class="rich-text-field-label"><p>In <em>Participant & Clinical Interactions (PCI)</em> how have referrals typically been made? Check all that apply.</p></div>	1, Connect client directly with program manager | 2, Connect client directly with program staff | 3, Provide information about program to client | 4, Connect client to the Navigator | 5, Not sure | 6, Other						[pci_make_referrals] = '1'		LV
	referrals_pci_made_other	program_managers_survey_2021		notes	Please record here the other way(s) referrals are typically made.							[pci_referrals_number(6)] = '1'		LV
	pci_referred_to_program	program_managers_survey_2021		checkbox	<div class="rich-text-field-label"><p>We'd like you to think back to the period before the COVID-19 pandemic, between September 2019 and February 2020. Please check those programs that <em>Participant & Clinical Interactions (PCI)</em> has referred clients to from September 2019 through February 2020. Check all that apply.</p></div>	99, No referrals have been made by our program to other programs during that period | 1, Biomedical Informatics (BMI) | 2, Community Engagement | 3, Team Science | 4, Workforce Development (or Translational Workforce Development) | 5, Regulatory Knowledge & Support (RKS) | 6, Biostatistics, Epidemiology & Research Design (BERD) | 8, Special Populations (or Integrating Special Populations; ISP) | …						[pci_make_referrals] = '1'		LV
	pci_referred_to_other	program_managers_survey_2021		notes	<div class="rich-text-field-label"><p>Please record here the other program(s) at your CTSA that <em>Participant & Clinical Interactions (PCI)</em> has referred clients.</p></div>							[pci_referred_to_program(11)] = '1'		LV
	pci_referral_to_amount	program_managers_survey_2021		radio	<div class="rich-text-field-label"><p>Before the COVID-19 pandemic, between September 2019 and February 2020, about how many referrals did <em>Participant & Clinical Interactions (PCI)</em> make to other programs in your CTSA in a typical month? If you don't know, please take your best guess.</p></div>	1, None | 2, 1 to 3 referrals per month | 3, 4 to 6 referrals per month | 4, 7 to 10 referrals per month | 5, More than 10 referrals per month | 6, Not sure						[pci_referred_to_program(1)] = '1' or [pci_referred_to_program(2)] = '1' or [pci_referred_to_program(3)] = '1' or [pci_referred_to_program(4)] = '1' or [pci_referred_to_program(6)] = '1' or [pci_referred_to_program(8)] = '1' or [pci_referred_to_program(9)] = '1' or [pci_referred_to_program(10)] = '1' or [pci_referred_to_program(11)] = '1' or [pci_referred_to_program(5)] = '1'		LV
	pci_referral_example	program_managers_survey_2021		notes	<div class="rich-text-field-label"><p>Please share here an example of a referral that <em>Participant & Clinical Interactions (PCI)</em> made to another program at your CTSA and include the reason for the referral.</p></div>							[pci_referral_to_amount] = '2' or [pci_referral_to_amount] = '3' or [pci_referral_to_amount] = '4' or [pci_referral_to_amount] = '5' or [pci_referral_to_amount] = '6'		LV
	pci_good_match_frequency	program_managers_survey_2021		radio	<div class="rich-text-field-label"><p>Sometimes referrals by one program to another program are a good match for the needs of the client and other times referrals are not a good match. As you think back on referrals made by <em>Participant & Clinical Interactions (PCI)</em> to other programs in your CTSA between September 2019 and February 2020, how often do you think the referrals have been <em>…	1, Never | 2, Sometimes | 3, Often | 4, Always | 5, Not sure						[pci_referral_to_amount] = '2' or [pci_referral_to_amount] = '3' or [pci_referral_to_amount] = '4' or [pci_referral_to_amount] = '5' or [pci_referral_to_amount] = '6'		LV
	pci_barriers_whether	program_managers_survey_2021	Now we'd like to know about barriers to making referrals.	radio	<div class="rich-text-field-label"><p>Sometimes there are barriers or challenges to making referrals from one program to another in a CTSA. Are there barriers to making referrals from <em>Participant & Clinical Interactions (PCI)</em> to other programs in your CTSA?</p></div>	1, Yes | 2, No | 3, Not sure						[programs(7)] = '1'		LV
	pci_barriers_list	program_managers_survey_2021		checkbox	<div class="rich-text-field-label"><p>In your opinion, what are some of the barriers to making referrals from <em>Participant & Clinical Interactions (PCI)</em> to services in other programs at your CTSA? Check all that apply.</p></div>	1, Client's needs are unknown or unclear | 2, Client lacks funding to use services in other programs | 3, Client refusal or delay | 4, Lack of knowledge of the services offered by other programs in the CTSA | 5, Lack of time to make a referral to another program | 6, No process for referring clients to other programs | 7, No professional relationship with other programs | 8, Other programs don't …						[pci_barriers_whether] = '1'		LV
	pci_barriers_other	program_managers_survey_2021		notes	<div class="rich-text-field-label"><p>Please record here the other barrier or barriers to making referrals from <em>Participant & Clinical Interactions (PCI)</em> to services in other programs at your CTSA.</p></div>							[pci_barriers_list(10)] = '1'		LV
	pci_barriers_comments	program_managers_survey_2021		notes	Please share here any comments that illustrate or explain your answer(s) to the barriers question above.							[pci_barriers_list(1)] = '1' or [pci_barriers_list(2)] = '1' or [pci_barriers_list(3)] = '1' or [pci_barriers_list(4)] = '1' or [pci_barriers_list(5)] = '1' or [pci_barriers_list(7)] = '1' or [pci_barriers_list(9)] = '1' or [pci_barriers_list(6)] = '1' or [pci_barriers_list(8)] = '1' or [pci_barriers_list(10)] = '1'		LV
	pci_receive_referrals	program_managers_survey_2021	<div class="rich-text-field-label"><p>Now we'd like to know more about how your program <em>received </em>referrals.</p></div>	radio	<div class="rich-text-field-label"><p>Have other programs at your CTSA ever referred clients to <em>Participant & Clinical Interactions (PCI)</em>?</p></div>	1, Yes | 2, No | 3, Not sure						[programs(7)] = '1'		LV
	pci_referrals_received_frequency	program_managers_survey_2021		radio	<div class="rich-text-field-label"><p>Thinking back again from September 2019 through February 2020 how many referrals did <em>Participant & Clinical Interactions (PCI)</em> receive in a typical month? If you don't know, please take your best guess.</p></div>	1, None | 2, 1 to 3 referrals per month | 3, 4 to 6 referrals per month | 4, 7 to 10 referrals per month | 5, More than 10 referrals per month | 6, Not sure						[pci_receive_referrals] = '1'		LV
	pci_referrals_received	program_managers_survey_2021		checkbox	<div class="rich-text-field-label"><p>From September 2019 through February 2020, what were the sources of referrals received by <em>Participant & Clinical Interactions (PCI)</em>? Check all that apply.</p></div>	1, Referrals from central CTSA source (e.g., navigator) | 2, Referral from other programs at your CTSA | 3, Referral from another client/contact | 4, Direct request from client | 5, Not Sure | 6, Other						[pci_referrals_received_frequency] = '2' or [pci_referrals_received_frequency] = '3' or [pci_referrals_received_frequency] = '4' or [pci_referrals_received_frequency] = '5' or [pci_referrals_received_frequency] = '6'		LV
	pci_referrals_received_other	program_managers_survey_2021		notes	<div class="rich-text-field-label"><p>Please record here the other way(s) referrals were received by <em>Participant & Clinical Interactions (PCI)</em>.</p></div>							[pci_referrals_received(6)] = '1'		LV
	pci_programs_received	program_managers_survey_2021		checkbox	<div class="rich-text-field-label"><p>As you think back on the same period, September 2019 through February 2020, please check the program(s) from which <em>Participant & Clinical Interactions (PCI)</em> received clients. Check all that apply.</p></div>	99, No referrals have been made from other programs to our program during that period | 1, Biomedical Informatics (BMI) | 2, Community Engagement | 3, Team Science | 4, Workforce Development (also called Translational Workforce Development) | 5, Regulatory Knowledge & Support (RKS) | 6, Biostatistics, Epidemiology & Research Design (BERD) | 8, Special Populations (also called integrating Special …						[pci_referrals_received(2)] = '1'		LV
	pci_program_received_other	program_managers_survey_2021		notes	<div class="rich-text-field-label"><p>Please record here the other program(s) from which <em>Participant & Clinical Interactions (PCI)</em> received clients.</p></div>							[pci_programs_received(11)] = '1'		LV
	pci_received_referrals_good	program_managers_survey_2021		radio	<div class="rich-text-field-label"><p>Again, sometimes referrals by one program to another program are a good match for the needs of the client and other times referrals aren't a good match. As you think about these referrals to <em>Participant & Clinical Interactions (PCI) </em>from other programs in your CTSA during the same six-month period, how often do you think the referrals have been <em>g…	1, Never | 2, Sometimes | 3, Often | 4, Always | 5, Not Sure						[pci_programs_received(1)] = '1' or [pci_programs_received(2)] = '1' or [pci_programs_received(3)] = '1' or [pci_programs_received(4)] = '1' or [pci_programs_received(5)] = '1' or [pci_programs_received(6)] = '1' or [pci_programs_received(8)] = '1' or [pci_programs_received(9)] = '1' or [pci_programs_received(10)] = '1' or [pci_programs_received(11)] = '1'		LV
	pci_incorrect_referrals	program_managers_survey_2021		checkbox	<div class="rich-text-field-label"><p>As you think back on the clients who have been referred to <em>Participant & Clinical Interactions (PCI)</em>, what do you think are the causes of incorrect referrals to <em>Participant & Clinical Interactions (PCI)</em>? Check all that apply.</p></div>	1, Client's needs are unknown or unclear | 2, Lack of knowledge of the services offered by our program | 3, No process for referring clients to our program | 4, No professional relationship with our program | 5, Other						[pci_received_referrals_good] = '1' or [pci_received_referrals_good] = '2' or [pci_received_referrals_good] = '3' or [pci_received_referrals_good] = '5'		LV
	pci_incorrect_referrals_other	program_managers_survey_2021		notes	Please record here the other cause(s) of incorrect referrals.							[pci_incorrect_referrals(5)] = '1'		LV
	pci_incorrect_other	program_managers_survey_2021		notes	Please add here any comments you have about incorrect referrals to your program or other programs at your CTSA.							[pci_incorrect_referrals(1)] = '1' or [pci_incorrect_referrals(2)] = '1' or [pci_incorrect_referrals(3)] = '1' or [pci_incorrect_referrals(4)] = '1' or [pci_incorrect_referrals(5)] = '1'		LV
	isp_make_referrals	program_managers_survey_2021	<div class="rich-text-field-label"><p>We'd like to learn more about whether <em>Integrating Special Populations (ISP)</em> makes referrals and if so, how those referrals are made.</p></div>	radio	<div class="rich-text-field-label"><p>Has the <em>Integrating Special Populations (ISP) </em>program ever referred their clients to other programs in your CTSA?</p></div>	1, Yes | 2, No | 3, Not sure						[programs(8)] = '1'		LV
	isp_referrals_number	program_managers_survey_2021		checkbox	<div class="rich-text-field-label"><p>In <em>Integrating Special Populations (ISP)</em> how have referrals typically been made? Check all that apply.</p></div>	1, Connect client directly with program manager | 2, Connect client directly with program staff | 3, Provide information about program to client | 4, Connect client to the Navigator | 5, Not sure | 6, Other						[isp_make_referrals] = '1'		LV
	referrals_isp_made_other	program_managers_survey_2021		notes	Please record here the other way(s) referrals are typically made.							[isp_referrals_number(6)] = '1'		LV
	isp_referred_to_program	program_managers_survey_2021		checkbox	<div class="rich-text-field-label"><p>We'd like you to think back to the period before the COVID-19 pandemic, between September 2019 and February 2020. Please check those programs that <em>Integrating Special Populations (ISP)</em> has referred clients to from September 2019 through February 2020. Check all that apply.</p></div>	99, No referrals have been made by our program to other programs during that period | 1, Biomedical Informatics (BMI) | 2, Community Engagement | 3, Team Science | 4, Workforce Development (or Translational Workforce Development) | 5, Regulatory Knowledge & Support (RKS) | 6, Biostatistics, Epidemiology & Research Design (BERD) | 7, Participant & Clinical Interactions (PCI) | 9, Hub Liaison Team …						[isp_make_referrals] = '1'		LV
	isp_referred_to_other	program_managers_survey_2021		notes	<div class="rich-text-field-label"><p>Please record here the other program(s) at your CTSA that <em>Integrating Special Populations (ISP)</em> has referred clients.</p></div>							[isp_referred_to_program(11)] = '1'		LV
	isp_referral_to_amount	program_managers_survey_2021		radio	<div class="rich-text-field-label"><p>Before the COVID-19 pandemic, between September 2019 and February 2020, about how many referrals did <em>Integrating Special Populations (ISP)</em> make to other programs in your CTSA in a typical month? If you don't know, please take your best guess.</p></div>	1, None | 2, 1 to 3 referrals per month | 3, 4 to 6 referrals per month | 4, 7 to 10 referrals per month | 5, More than 10 referrals per month | 6, Not sure						[isp_referred_to_program(1)] = '1' or [isp_referred_to_program(2)] = '1' or [isp_referred_to_program(3)] = '1' or [isp_referred_to_program(4)] = '1' or [isp_referred_to_program(6)] = '1' or [isp_referred_to_program(7)] = '1' or [isp_referred_to_program(9)] = '1' or [isp_referred_to_program(10)] = '1' or [isp_referred_to_program(11)] = '1' or [isp_referred_to_program(5)] = '1'		LV
	isp_referral_example	program_managers_survey_2021		notes	<div class="rich-text-field-label"><p>Please share here an example of a referral that <em>Integrating Special Populations (ISP)</em> made to another program at your CTSA and include the reason for the referral.</p></div>							[isp_referral_to_amount] = '2' or [isp_referral_to_amount] = '3' or [isp_referral_to_amount] = '4' or [isp_referral_to_amount] = '5' or [isp_referral_to_amount] = '6'		LV
	isp_good_match_frequency	program_managers_survey_2021		radio	<div class="rich-text-field-label"><p>Sometimes referrals by one program to another program are a good match for the needs of the client and other times referrals are not a good match. As you think back on referrals made by <em>Integrating Special Populations (ISP)</em> to other programs in your CTSA between September 2019 and February 2020, how often do you think the referrals have been <em>good…	1, Never | 2, Sometimes | 3, Often | 4, Always | 5, Not sure						[isp_referral_to_amount] = '2' or [isp_referral_to_amount] = '3' or [isp_referral_to_amount] = '4' or [isp_referral_to_amount] = '5' or [isp_referral_to_amount] = '6'		LV
	isp_barriers_whether	program_managers_survey_2021	Now we'd like to know about barriers to making referrals.	radio	<div class="rich-text-field-label"><p>Sometimes there are barriers or challenges to making referrals from one program to another in a CTSA. Are there barriers to making referrals from <em>Integrating Special Populations (ISP)</em> to other programs in your CTSA?</p></div>	1, Yes | 2, No | 3, Not sure						[programs(8)] = '1'		LV
	isp_barriers_list	program_managers_survey_2021		checkbox	<div class="rich-text-field-label"><p>In your opinion, what are some of the barriers to making referrals from <em>Integrating Special Populations (ISP)</em> to services in other programs at your CTSA? Check all that apply.</p></div>	1, Client's needs are unknown or unclear | 2, Client lacks funding to use services in other programs | 3, Client refusal or delay | 4, Lack of knowledge of the services offered by other programs in the CTSA | 5, Lack of time to make a referral to another program | 6, No process for referring clients to other programs | 7, No professional relationship with other programs | 8, Other programs don't …						[isp_barriers_whether] = '1'		LV
	isp_barriers_other	program_managers_survey_2021		notes	<div class="rich-text-field-label"><p>Please record here the other barrier or barriers to making referrals from <em>Integrating Special Populations (ISP)</em> to services in other programs at your CTSA.</p></div>							[isp_barriers_list(10)] = '1'		LV
	isp_barriers_comments	program_managers_survey_2021		notes	Please share here any comments that illustrate or explain your answer(s) to the barriers question above.							[isp_barriers_list(1)] = '1' or [isp_barriers_list(2)] = '1' or [isp_barriers_list(3)] = '1' or [isp_barriers_list(4)] = '1' or [isp_barriers_list(5)] = '1' or [isp_barriers_list(7)] = '1' or [isp_barriers_list(9)] = '1' or [isp_barriers_list(6)] = '1' or [isp_barriers_list(8)] = '1' or [isp_barriers_list(10)] = '1'		LV
	isp_receive_referrals	program_managers_survey_2021	<div class="rich-text-field-label"><p>Now we'd like to know more about how your program <em>received </em>referrals.</p></div>	radio	<div class="rich-text-field-label"><p>Have other programs at your CTSA ever referred clients to <em>Integrating Special Populations (ISP)</em>?</p></div>	1, Yes | 2, No | 3, Not sure						[programs(8)] = '1'		LV
	isp_referrals_received_frequency	program_managers_survey_2021		radio	<div class="rich-text-field-label"><p>Thinking back again from September 2019 through February 2020 how many referrals did <em>Integrating Special Populations (ISP)</em> receive in a typical month? If you don't know, please take your best guess.</p></div>	1, None | 2, 1 to 3 referrals per month | 3, 4 to 6 referrals per month | 4, 7 to 10 referrals per month | 5, More than 10 referrals per month | 6, Not sure						[isp_receive_referrals] = '1'		LV
	isp_referrals_received	program_managers_survey_2021		checkbox	<div class="rich-text-field-label"><p>From September 2019 through February 2020, what were the sources of referrals received by <em>Integrating Special Populations (ISP)</em>? Check all that apply.</p></div>	1, Referrals from central CTSA source (e.g., navigator) | 2, Referral from other programs at your CTSA | 3, Referral from another client/contact | 4, Direct request from client | 5, Not Sure | 6, Other						[isp_referrals_received_frequency] = '2' or [isp_referrals_received_frequency] = '3' or [isp_referrals_received_frequency] = '4' or [isp_referrals_received_frequency] = '5' or [isp_referrals_received_frequency] = '6'		LV
	isp_referrals_received_other	program_managers_survey_2021		notes	<div class="rich-text-field-label"><p>Please record here the other way(s) referrals were received by <em>Integrating Special Populations (ISP)</em>.</p></div>							[isp_referrals_received(6)] = '1'		LV
	isp_programs_received	program_managers_survey_2021		checkbox	<div class="rich-text-field-label"><p>As you think back on the same period, September 2019 through February 2020, please check the program(s) from which <em>Integrating Special Populations (ISP)</em> received clients. Check all that apply.</p></div>	99, No referrals have been made from other programs to our program during that period | 1, Biomedical Informatics (BMI) | 2, Community Engagement | 3, Team Science | 4, Workforce Development (also called Translational Workforce Development) | 5, Regulatory Knowledge & Support (RKS) | 6, Biostatistics, Epidemiology & Research Design (BERD) | 7, Participant & Clinical Interactions (PCI) | 9, Hub Li…						[isp_referrals_received(2)] = '1'		LV
	isp_program_received_other	program_managers_survey_2021		notes	<div class="rich-text-field-label"><p>Please record here the other program(s) from which <em>Integrating Special Populations (ISP)</em> received clients.</p></div>							[isp_programs_received(11)] = '1'		LV
	isp_received_referrals_good	program_managers_survey_2021		radio	<div class="rich-text-field-label"><p>Again, sometimes referrals by one program to another program are a good match for the needs of the client and other times referrals aren't a good match. As you think about these referrals to <em>Integrating Special Populations (ISP)</em> from other programs in your CTSA during the same six-month period, how often do you think the referrals have been <em>good …	1, Never | 2, Sometimes | 3, Often | 4, Always | 5, Not Sure						[isp_programs_received(1)] = '1' or [isp_programs_received(2)] = '1' or [isp_programs_received(3)] = '1' or [isp_programs_received(4)] = '1' or [isp_programs_received(5)] = '1' or [isp_programs_received(6)] = '1' or [isp_programs_received(7)] = '1' or [isp_programs_received(9)] = '1' or [isp_programs_received(10)] = '1' or [isp_programs_received(11)] = '1'		LV
	isp_incorrect_referrals	program_managers_survey_2021		checkbox	<div class="rich-text-field-label"><p>As you think back on the clients who have been referred to <em>Integrating Special Populations (ISP)</em>, what do you think are the causes of incorrect referrals to <em>Integrating Special Populations (ISP)</em>? Check all that apply.</p></div>	1, Client's needs are unknown or unclear | 2, Lack of knowledge of the services offered by our program | 3, No process for referring clients to our program | 4, No professional relationship with our program | 5, Other						[isp_received_referrals_good] = '1' or [isp_received_referrals_good] = '2' or [isp_received_referrals_good] = '3' or [isp_received_referrals_good] = '5'		LV
	isp_incorrect_referrals_other	program_managers_survey_2021		notes	Please record here the other cause(s) of incorrect referrals.							[isp_incorrect_referrals(5)] = '1'		LV
	isp_incorrect_other	program_managers_survey_2021		notes	Please add here any comments you have about incorrect referrals to your program or other programs at your CTSA.							[isp_incorrect_referrals(1)] = '1' or [isp_incorrect_referrals(2)] = '1' or [isp_incorrect_referrals(3)] = '1' or [isp_incorrect_referrals(4)] = '1' or [isp_incorrect_referrals(5)] = '1'		LV
	tic_make_referrals	program_managers_survey_2021	<div class="rich-text-field-label"><p>We'd like to learn more about whether <em>Hub Liaison Team & Trial Innovation Network (previously TIC/TIN)</em> makes referrals and if so, how those referrals are made.</p></div>	radio	<div class="rich-text-field-label"><p>Has the <em>Hub Liaison Team & Trial Innovation Network (previously TIC/TIN)</em> program ever referred their clients to other programs in your CTSA?</p></div>	1, Yes | 2, No | 3, Not sure						[programs(9)] = '1'		LV
	tic_referrals_number	program_managers_survey_2021		checkbox	<div class="rich-text-field-label"><p>In <em>Hub Liaison Team & Trial Innovation Network (previously TIC/TIN)</em> how have referrals typically been made? Check all that apply.</p></div>	1, Connect client directly with program manager | 2, Connect client directly with program staff | 3, Provide information about program to client | 4, Connect client to the Navigator | 5, Not sure | 6, Other						[tic_make_referrals] = '1'		LV
	referrals_tic_made_other	program_managers_survey_2021		notes	Please record here the other way(s) referrals are typically made.							[tic_referrals_number(6)] = '1'		LV
	tic_referred_to_program	program_managers_survey_2021		checkbox	<div class="rich-text-field-label"><p>We'd like you to think back to the period before the COVID-19 pandemic, between September 2019 and February 2020. Please check those programs that <em>Hub Liaison Team & Trial Innovation Network (previously TIC/TIN)</em> has referred clients to from September 2019 through February 2020. Check all that apply.</p></div>	99, No referrals have been made by our program to other programs during that period | 1, Biomedical Informatics (BMI) | 2, Community Engagement | 3, Team Science | 4, Workforce Development (or Translational Workforce Development) | 5, Regulatory Knowledge & Support (RKS) | 6, Biostatistics, Epidemiology & Research Design (BERD) | 7, Participant & Clinical Interactions (PCI) | 8, Special Populatio…						[tic_make_referrals] = '1'		LV
	tic_referred_to_other	program_managers_survey_2021		notes	<div class="rich-text-field-label"><p>Please record here the other program(s) at your CTSA that <em>Hub Liaison Team & Trial Innovation Network (previously TIC/TIN)</em> has referred clients.</p></div>							[tic_referred_to_program(11)] = '1'		LV
	tic_referral_to_amount	program_managers_survey_2021		radio	<div class="rich-text-field-label"><p>Before the COVID-19 pandemic, between September 2019 and February 2020, about how many referrals did <em>Hub Liaison Team & Trial Innovation Network (previously TIC/TIN)</em> make to other programs in your CTSA in a typical month? If you don't know, please take your best guess.</p></div>	1, None | 2, 1 to 3 referrals per month | 3, 4 to 6 referrals per month | 4, 7 to 10 referrals per month | 5, More than 10 referrals per month | 6, Not sure						[tic_referred_to_program(1)] = '1' or [tic_referred_to_program(2)] = '1' or [tic_referred_to_program(3)] = '1' or [tic_referred_to_program(4)] = '1' or [tic_referred_to_program(6)] = '1' or [tic_referred_to_program(7)] = '1' or [tic_referred_to_program(8)] = '1' or [tic_referred_to_program(10)] = '1' or [tic_referred_to_program(11)] = '1' or [tic_referred_to_program(5)] = '1'		LV
	tic_referral_example	program_managers_survey_2021		notes	<div class="rich-text-field-label"><p>Please share here an example of a referral that <em>Hub Liaison Team & Trial Innovation Network (previously TIC/TIN)</em> made to another program at your CTSA and include the reason for the referral.</p></div>							[tic_referral_to_amount] = '2' or [tic_referral_to_amount] = '3' or [tic_referral_to_amount] = '4' or [tic_referral_to_amount] = '5' or [tic_referral_to_amount] = '6'		LV
	tic_good_match_frequency	program_managers_survey_2021		radio	<div class="rich-text-field-label"><p>Sometimes referrals by one program to another program are a good match for the needs of the client and other times referrals are not a good match. As you think back on referrals made by <em>Hub Liaison Team & Trial Innovation Network (previously TIC/TIN) </em>to other programs in your CTSA between September 2019 and February 2020, how often do you think the r…	1, Never | 2, Sometimes | 3, Often | 4, Always | 5, Not sure						[tic_referral_to_amount] = '2' or [tic_referral_to_amount] = '3' or [tic_referral_to_amount] = '4' or [tic_referral_to_amount] = '5' or [tic_referral_to_amount] = '6'		LV
	tic_barriers_whether	program_managers_survey_2021	Now we'd like to know about barriers to making referrals.	radio	<div class="rich-text-field-label"><p>Sometimes there are barriers or challenges to making referrals from one program to another in a CTSA. Are there barriers to making referrals from <em>Hub Liaison Team & Trial Innovation Network (previously TIC/TIN) </em>to other programs in your CTSA?</p></div>	1, Yes | 2, No | 3, Not sure						[programs(9)] = '1'		LV
	tic_barriers_list	program_managers_survey_2021		checkbox	<div class="rich-text-field-label"><p>In your opinion, what are some of the barriers to making referrals from <em>Hub Liaison Team & Trial Innovation Network (previously TIC/TIN)</em> to services in other programs at your CTSA? Check all that apply.</p></div>	1, Client's needs are unknown or unclear | 2, Client lacks funding to use services in other programs | 3, Client refusal or delay | 4, Lack of knowledge of the services offered by other programs in the CTSA | 5, Lack of time to make a referral to another program | 6, No process for referring clients to other programs | 7, No professional relationship with other programs | 8, Other programs don't …						[tic_barriers_whether] = '1'		LV
	tic_barriers_other	program_managers_survey_2021		notes	<div class="rich-text-field-label"><p>Please record here the other barrier or barriers to making referrals from <em>Hub Liaison Team & Trial Innovation Network (previously TIC/TIN)</em> to services in other programs at your CTSA.</p></div>							[tic_barriers_list(10)] = '1'		LV
	tic_barriers_comments	program_managers_survey_2021		notes	Please share here any comments that illustrate or explain your answer(s) to the barriers question above.							[tic_barriers_list(1)] = '1' or [tic_barriers_list(2)] = '1' or [tic_barriers_list(3)] = '1' or [tic_barriers_list(4)] = '1' or [tic_barriers_list(5)] = '1' or [tic_barriers_list(7)] = '1' or [tic_barriers_list(9)] = '1' or [tic_barriers_list(6)] = '1' or [tic_barriers_list(8)] = '1' or [tic_barriers_list(10)] = '1'		LV
	tic_receive_referrals	program_managers_survey_2021	<div class="rich-text-field-label"><p>Now we'd like to know more about how your program <em>received </em>referrals.</p></div>	radio	<div class="rich-text-field-label"><p>Have other programs at your CTSA ever referred clients to <em>Hub Liaison Team & Trial Innovation Network (previously TIC/TIN)</em>?</p></div>	1, Yes | 2, No | 3, Not sure						[programs(9)] = '1'		LV
	tic_referrals_received_frequency	program_managers_survey_2021		radio	<div class="rich-text-field-label"><p>Thinking back again from September 2019 through February 2020 how many referrals did <em>Hub Liaison Team & Trial Innovation Network (previously TIC/TIN)</em> receive in a typical month? If you don't know, please take your best guess.</p></div>	1, None | 2, 1 to 3 referrals per month | 3, 4 to 6 referrals per month | 4, 7 to 10 referrals per month | 5, More than 10 referrals per month | 6, Not sure						[tic_receive_referrals] = '1'		LV
	tic_referrals_received	program_managers_survey_2021		checkbox	<div class="rich-text-field-label"><p>From September 2019 through February 2020, what were the sources of referrals received by <em>Hub Liaison Team & Trial Innovation Network (previously TIC/TIN)</em>? Check all that apply.</p></div>	1, Referrals from central CTSA source (e.g., navigator) | 2, Referral from other programs at your CTSA | 3, Referral from another client/contact | 4, Direct request from client | 5, Not Sure | 6, Other						[tic_referrals_received_frequency] = '2' or [tic_referrals_received_frequency] = '3' or [tic_referrals_received_frequency] = '4' or [tic_referrals_received_frequency] = '5' or [tic_referrals_received_frequency] = '6'		LV
	tic_referrals_received_other	program_managers_survey_2021		notes	<div class="rich-text-field-label"><p>Please record here the other way(s) referrals were received by <em>Hub Liaison Team & Trial Innovation Network (previously TIC/TIN)</em>.</p></div>							[tic_referrals_received(6)] = '1'		LV
	tic_programs_received	program_managers_survey_2021		checkbox	<div class="rich-text-field-label"><p>As you think back on the same period, September 2019 through February 2020, please check the program(s) from which <em>Hub Liaison Team & Trial Innovation Network (previously TIC/TIN)</em> received clients. Check all that apply.</p></div>	99, No referrals have been made from other programs to our program during that period | 1, Biomedical Informatics (BMI) | 2, Community Engagement | 3, Team Science | 4, Workforce Development (also called Translational Workforce Development) | 5, Regulatory Knowledge & Support (RKS) | 6, Biostatistics, Epidemiology & Research Design (BERD) | 7, Participant & Clinical Interactions (PCI) | 8, Specia…						[tic_referrals_received(2)] = '1'		LV
	tic_program_received_other	program_managers_survey_2021		notes	<div class="rich-text-field-label"><p>Please record here the other program(s) from which <em>Hub Liaison Team & Trial Innovation Network (previously TIC/TIN)</em> received clients.</p></div>							[tic_programs_received(11)] = '1'		LV
	tic_received_referrals_good	program_managers_survey_2021		radio	<div class="rich-text-field-label"><p>Again, sometimes referrals by one program to another program are a good match for the needs of the client and other times referrals aren't a good match. As you think about these referrals to <em>Hub Liaison Team & Trial Innovation Network (previously TIC/TIN)</em> from other programs in your CTSA during the same six-month period, how often do you think the re…	1, Never | 2, Sometimes | 3, Often | 4, Always | 5, Not Sure						[tic_programs_received(1)] = '1' or [tic_programs_received(2)] = '1' or [tic_programs_received(3)] = '1' or [tic_programs_received(4)] = '1' or [tic_programs_received(5)] = '1' or [tic_programs_received(6)] = '1' or [tic_programs_received(7)] = '1' or [tic_programs_received(8)] = '1' or [tic_programs_received(10)] = '1' or [tic_programs_received(11)] = '1'		LV
	tic_incorrect_referrals	program_managers_survey_2021		checkbox	<div class="rich-text-field-label"><p>As you think back on the clients who have been referred to <em>Hub Liaison Team & Trial Innovation Network (previously TIC/TIN)</em>, what do you think are the causes of incorrect referrals to <em>Hub Liaison Team & Trial Innovation Network (previously TIC/TIN)</em>? Check all that apply.</p></div>	1, Client's needs are unknown or unclear | 2, Lack of knowledge of the services offered by our program | 3, No process for referring clients to our program | 4, No professional relationship with our program | 5, Other						[tic_received_referrals_good] = '1' or [tic_received_referrals_good] = '2' or [tic_received_referrals_good] = '3' or [tic_received_referrals_good] = '5'		LV
	tic_incorrect_referrals_other	program_managers_survey_2021		notes	Please record here the other cause(s) of incorrect referrals.							[tic_incorrect_referrals(5)] = '1'		LV
	tic_incorrect_other	program_managers_survey_2021		notes	Please add here any comments you have about incorrect referrals to your program or other programs at your CTSA.							[tic_incorrect_referrals(1)] = '1' or [tic_incorrect_referrals(2)] = '1' or [tic_incorrect_referrals(3)] = '1' or [tic_incorrect_referrals(4)] = '1' or [tic_incorrect_referrals(5)] = '1'		LV
	ric_make_referrals	program_managers_survey_2021	<div class="rich-text-field-label"><p>We'd like to learn more about whether <em>Hub Liaison Team & Other CTSA Program Central Resources (previously RIC)</em> makes referrals and if so, how those referrals are made.</p></div>	radio	<div class="rich-text-field-label"><p>Has the <em>Hub Liaison Team & Other CTSA Program Central Resources (previously RIC)</em> program ever referred their clients to other programs in your CTSA?</p></div>	1, Yes | 2, No | 3, Not sure						[programs(10)] = '1'		LV
	ric_referrals_number	program_managers_survey_2021		checkbox	<div class="rich-text-field-label"><p>In <em>Hub Liaison Team & Other CTSA Program Central Resources (previously RIC)</em> how have referrals typically been made? Check all that apply.</p></div>	1, Connect client directly with program manager | 2, Connect client directly with program staff | 3, Provide information about program to client | 4, Connect client to the Navigator | 5, Not sure | 6, Other						[ric_make_referrals] = '1'		LV
	referrals_ric_made_other	program_managers_survey_2021		notes	Please record here the other way(s) referrals are typically made.							[ric_referrals_number(6)] = '1'		LV
	ric_referred_to_program	program_managers_survey_2021		checkbox	<div class="rich-text-field-label"><p>We'd like you to think back to the period before the COVID-19 pandemic, between September 2019 and February 2020. Please check those programs that <em>Hub Liaison Team & Other CTSA Program Central Resources (previously RIC)</em> has referred clients to from September 2019 through February 2020. Check all that apply.</p></div>	99, No referrals have been made by our program to other programs during that period | 1, Biomedical Informatics (BMI) | 2, Community Engagement | 3, Team Science | 4, Workforce Development (or Translational Workforce Development) | 5, Regulatory Knowledge & Support (RKS) | 6, Biostatistics, Epidemiology & Research Design (BERD) | 7, Participant & Clinical Interactions (PCI) | 8, Special Populatio…						[ric_make_referrals] = '1'		LV
	ric_referred_to_other	program_managers_survey_2021		notes	<div class="rich-text-field-label"><p>Please record here the other program(s) at your CTSA that <em>Hub Liaison Team & Other CTSA Program Central Resources (previously RIC)</em> has referred clients.</p></div>							[ric_referred_to_program(11)] = '1'		LV
	ric_referral_to_amount	program_managers_survey_2021		radio	<div class="rich-text-field-label"><p>Before the COVID-19 pandemic, between September 2019 and February 2020, about how many referrals did <em>Hub Liaison Team & Other CTSA Program Central Resources (previously RIC) </em>make to other programs in your CTSA in a typical month? If you don't know, please take your best guess.</p></div>	1, None | 2, 1 to 3 referrals per month | 3, 4 to 6 referrals per month | 4, 7 to 10 referrals per month | 5, More than 10 referrals per month | 6, Not sure						[ric_referred_to_program(1)] = '1' or [ric_referred_to_program(2)] = '1' or [ric_referred_to_program(3)] = '1' or [ric_referred_to_program(4)] = '1' or [ric_referred_to_program(6)] = '1' or [ric_referred_to_program(7)] = '1' or [ric_referred_to_program(8)] = '1' or [ric_referred_to_program(9)] = '1' or [ric_referred_to_program(11)] = '1' or [ric_referred_to_program(5)] = '1'		LV
	ric_referral_example	program_managers_survey_2021		notes	<div class="rich-text-field-label"><p>Please share here an example of a referral that <em>Hub Liaison Team & Other CTSA Program Central Resources (previously RIC)</em> made to another program at your CTSA and include the reason for the referral.</p></div>							[ric_referral_to_amount] = '2' or [ric_referral_to_amount] = '3' or [ric_referral_to_amount] = '4' or [ric_referral_to_amount] = '5' or [ric_referral_to_amount] = '6'		LV
	ric_good_match_frequency	program_managers_survey_2021		radio	<div class="rich-text-field-label"><p>Sometimes referrals by one program to another program are a good match for the needs of the client and other times referrals are not a good match. As you think back on referrals made by <em>Hub Liaison Team & Other CTSA Program Central Resources (previously RIC)</em> to other programs in your CTSA between September 2019 and February 2020, how often do you thi…	1, Never | 2, Sometimes | 3, Often | 4, Always | 5, Not sure						[ric_referral_to_amount] = '2' or [ric_referral_to_amount] = '3' or [ric_referral_to_amount] = '4' or [ric_referral_to_amount] = '5' or [ric_referral_to_amount] = '6'		LV
	ric_barriers_whether	program_managers_survey_2021	Now we'd like to know about barriers to making referrals.	radio	<div class="rich-text-field-label"><p>Sometimes there are barriers or challenges to making referrals from one program to another in a CTSA. Are there barriers to making referrals from <em>Hub Liaison Team & Other CTSA Program Central Resources (previously RIC)</em> to other programs in your CTSA?</p></div>	1, Yes | 2, No | 3, Not sure						[programs(10)] = '1'		LV
	ric_barriers_list	program_managers_survey_2021		checkbox	<div class="rich-text-field-label"><p>In your opinion, what are some of the barriers to making referrals from <em>Hub Liaison Team & Other CTSA Program Central Resources (previously RIC)</em> to services in other programs at your CTSA? Check all that apply.</p></div>	1, Client's needs are unknown or unclear | 2, Client lacks funding to use services in other programs | 3, Client refusal or delay | 4, Lack of knowledge of the services offered by other programs in the CTSA | 5, Lack of time to make a referral to another program | 6, No process for referring clients to other programs | 7, No professional relationship with other programs | 8, Other programs don't …						[ric_barriers_whether] = '1'		LV
	ric_barriers_other	program_managers_survey_2021		notes	<div class="rich-text-field-label"><p>Please record here the other barrier or barriers to making referrals from <em>Hub Liaison Team & Other CTSA Program Central Resources (previously RIC)</em> to services in other programs at your CTSA.</p></div>							[ric_barriers_list(10)] = '1'		LV
	ric_barriers_comments	program_managers_survey_2021		notes	Please share here any comments that illustrate or explain your answer(s) to the barriers question above.							[ric_barriers_list(1)] = '1' or [ric_barriers_list(2)] = '1' or [ric_barriers_list(3)] = '1' or [ric_barriers_list(4)] = '1' or [ric_barriers_list(5)] = '1' or [ric_barriers_list(7)] = '1' or [ric_barriers_list(9)] = '1' or [ric_barriers_list(6)] = '1' or [ric_barriers_list(8)] = '1' or [ric_barriers_list(10)] = '1'		LV
	ric_receive_referrals	program_managers_survey_2021	<div class="rich-text-field-label"><p>Now we'd like to know more about how your program <em>received </em>referrals.</p></div>	radio	<div class="rich-text-field-label"><p>Have other programs at your CTSA ever referred clients to <em>Hub Liaison Team & Other CTSA Program Central Resources (previously RIC)</em>?</p></div>	1, Yes | 2, No | 3, Not sure						[programs(10)] = '1'		LV
	ric_referrals_received_frequency	program_managers_survey_2021		radio	<div class="rich-text-field-label"><p>Thinking back again from September 2019 through February 2020 how many referrals did <em>Hub Liaison Team & Other CTSA Program Central Resources (previously RIC)</em> receive in a typical month? If you don't know, please take your best guess.</p></div>	1, None | 2, 1 to 3 referrals per month | 3, 4 to 6 referrals per month | 4, 7 to 10 referrals per month | 5, More than 10 referrals per month | 6, Not sure						[ric_receive_referrals] = '1'		LV
	ric_referrals_received	program_managers_survey_2021		checkbox	<div class="rich-text-field-label"><p>From September 2019 through February 2020, what were the sources of referrals received by <em>Hub Liaison Team & Other CTSA Program Central Resources (previously RIC)</em>? Check all that apply.</p></div>	1, Referrals from central CTSA source (e.g., navigator) | 2, Referral from other programs at your CTSA | 3, Referral from another client/contact | 4, Direct request from client | 5, Not Sure | 6, Other						[ric_referrals_received_frequency] = '2' or [ric_referrals_received_frequency] = '3' or [ric_referrals_received_frequency] = '4' or [ric_referrals_received_frequency] = '5' or [ric_referrals_received_frequency] = '6'		LV
	ric_referrals_received_other	program_managers_survey_2021		notes	<div class="rich-text-field-label"><p>Please record here the other way(s) referrals were received by <em>Hub Liaison Team & Other CTSA Program Central Resources (previously RIC)</em>.</p></div>							[ric_referrals_received(6)] = '1'		LV
	ric_programs_received	program_managers_survey_2021		checkbox	<div class="rich-text-field-label"><p>As you think back on the same period, September 2019 through February 2020, please check the program(s) from which <em>Hub Liaison Team & Other CTSA Program Central Resources (previously RIC)</em> received clients. Check all that apply.</p></div>	99, No referrals have been made from other programs to our program during that period | 1, Biomedical Informatics (BMI) | 2, Community Engagement | 3, Team Science | 4, Workforce Development (also called Translational Workforce Development) | 5, Regulatory Knowledge & Support (RKS) | 6, Biostatistics, Epidemiology & Research Design (BERD) | 7, Participant & Clinical Interactions (PCI) | 8, Specia…						[ric_referrals_received(2)] = '1'		LV
	ric_program_received_other	program_managers_survey_2021		notes	<div class="rich-text-field-label"><p>Please record here the other program(s) from which <em>Hub Liaison Team & Other CTSA Program Central Resources (previously RIC)</em> received clients.</p></div>							[ric_programs_received(11)] = '1'		LV
	ric_received_referrals_good	program_managers_survey_2021		radio	<div class="rich-text-field-label"><p>Again, sometimes referrals by one program to another program are a good match for the needs of the client and other times referrals aren't a good match. As you think about these referrals to <em>Hub Liaison Team & Other CTSA Program Central Resources (previously RIC)</em> from other programs in your CTSA during the same six-month period, how often do you thin…	1, Never | 2, Sometimes | 3, Often | 4, Always | 5, Not Sure						[ric_programs_received(1)] = '1' or [ric_programs_received(2)] = '1' or [ric_programs_received(3)] = '1' or [ric_programs_received(4)] = '1' or [ric_programs_received(5)] = '1' or [ric_programs_received(6)] = '1' or [ric_programs_received(7)] = '1' or [ric_programs_received(8)] = '1' or [ric_programs_received(9)] = '1' or [ric_programs_received(11)] = '1'		LV
	ric_incorrect_referrals	program_managers_survey_2021		checkbox	<div class="rich-text-field-label"><p>As you think back on the clients who have been referred to <em>Hub Liaison Team & Other CTSA Program Central Resources (previously RIC)</em>, what do you think are the causes of incorrect referrals to <em>Hub Liaison Team & Other CTSA Program Central Resources (previously RIC)</em>? Check all that apply.</p></div>	1, Client's needs are unknown or unclear | 2, Lack of knowledge of the services offered by our program | 3, No process for referring clients to our program | 4, No professional relationship with our program | 5, Other						[ric_received_referrals_good] = '1' or [ric_received_referrals_good] = '2' or [ric_received_referrals_good] = '3' or [ric_received_referrals_good] = '5'		LV
	ric_incorrect_referrals_other	program_managers_survey_2021		notes	Please record here the other cause(s) of incorrect referrals.							[ric_incorrect_referrals(5)] = '1'		LV
	ric_incorrect_other	program_managers_survey_2021		notes	Please add here any comments you have about incorrect referrals to your program or other programs at your CTSA.							[ric_incorrect_referrals(1)] = '1' or [ric_incorrect_referrals(2)] = '1' or [ric_incorrect_referrals(3)] = '1' or [ric_incorrect_referrals(4)] = '1' or [ric_incorrect_referrals(5)] = '1'		LV
	other1_make_referrals	program_managers_survey_2021	<div class="rich-text-field-label"><p>We'd like to learn more about whether <em>[program_other_1_name]</em> makes referrals and if so, how those referrals are made.</p></div>	radio	<div class="rich-text-field-label"><p>Has the <em>[program_other_1_name]</em> program ever referred their clients to other programs in your CTSA?</p></div>	1, Yes | 2, No | 3, Not sure						[programs(11)] = '1'		LV
	other1_referrals_number	program_managers_survey_2021		checkbox	<div class="rich-text-field-label"><p>In <em>[program_other_1_name]</em> how have referrals typically been made? Check all that apply.</p></div>	1, Connect client directly with program manager | 2, Connect client directly with program staff | 3, Provide information about program to client | 4, Connect client to the Navigator | 5, Not sure | 6, Other						[other1_make_referrals] = '1'		LV
	referrals_other1_made_other	program_managers_survey_2021		notes	Please record here the other way(s) referrals are typically made.							[other1_referrals_number(6)] = '1'		LV
	other1_referred_to_program	program_managers_survey_2021		checkbox	<div class="rich-text-field-label"><p>We'd like you to think back to the period before the COVID-19 pandemic, between September 2019 and February 2020. Please check those programs that <em>[program_other_1_name]</em> has referred clients to from September 2019 through February 2020. Check all that apply.</p></div>	99, No referrals have been made by our program to other programs during that period | 1, Biomedical Informatics (BMI) | 2, Community Engagement | 3, Team Science | 4, Workforce Development (or Translational Workforce Development) | 5, Regulatory Knowledge & Support (RKS) | 6, Biostatistics, Epidemiology & Research Design (BERD) | 7, Participant & Clinical Interactions (PCI) | 8, Special Populatio…						[other1_make_referrals] = '1'		LV
	other1_referred_to_other	program_managers_survey_2021		notes	<div class="rich-text-field-label"><p>Please record here the other program(s) at your CTSA that <em>[program_other_1_name]</em> has referred clients.</p></div>							[other1_referred_to_program(11)] = '1'		LV
	other1_referral_to_amount	program_managers_survey_2021		radio	<div class="rich-text-field-label"><p>Before the COVID-19 pandemic, between September 2019 and February 2020, about how many referrals did <em>[program_other_1_name]</em> make to other programs in your CTSA in a typical month? If you don't know, please take your best guess.</p></div>	1, None | 2, 1 to 3 referrals per month | 3, 4 to 6 referrals per month | 4, 7 to 10 referrals per month | 5, More than 10 referrals per month | 6, Not sure						[other1_referred_to_program(1)] = '1' or [other1_referred_to_program(2)] = '1' or [other1_referred_to_program(3)] = '1' or [other1_referred_to_program(4)] = '1' or [other1_referred_to_program(6)] = '1' or [other1_referred_to_program(7)] = '1' or [other1_referred_to_program(8)] = '1' or [other1_referred_to_program(9)] = '1' or [other1_referred_to_program(10)] = '1' or [other1_referred_to_program(1…		LV
	other1_referral_example	program_managers_survey_2021		notes	<div class="rich-text-field-label"><p>Please share here an example of a referral that <em>[program_other_1_name]</em> made to another program at your CTSA and include the reason for the referral.</p></div>							[other1_referral_to_amount] = '2' or [other1_referral_to_amount] = '3' or [other1_referral_to_amount] = '4' or [other1_referral_to_amount] = '5' or [other1_referral_to_amount] = '6'		LV
	other1_good_match_frequency	program_managers_survey_2021		radio	<div class="rich-text-field-label"><p>Sometimes referrals by one program to another program are a good match for the needs of the client and other times referrals are not a good match. As you think back on referrals made by <em>[program_other_1_name]</em> to other programs in your CTSA between September 2019 and February 2020, how often do you think the referrals have been <em>good matches</em> f…	1, Never | 2, Sometimes | 3, Often | 4, Always | 5, Not sure						[other1_referral_to_amount] = '2' or [other1_referral_to_amount] = '3' or [other1_referral_to_amount] = '4' or [other1_referral_to_amount] = '5' or [other1_referral_to_amount] = '6'		LV
	other1_barriers_whether	program_managers_survey_2021	Now we'd like to know about barriers to making referrals.	radio	<div class="rich-text-field-label"><p>Sometimes there are barriers or challenges to making referrals from one program to another in a CTSA. Are there barriers to making referrals from <em>[program_other_1_name]</em> to other programs in your CTSA?</p></div>	1, Yes | 2, No | 3, Not sure						[programs(11)] = '1'		LV
	other1_barriers_list	program_managers_survey_2021		checkbox	<div class="rich-text-field-label"><p>In your opinion, what are some of the barriers to making referrals from <em>[program_other_1_name]</em> to services in other programs at your CTSA? Check all that apply.</p></div>	1, Client's needs are unknown or unclear | 2, Client lacks funding to use services in other programs | 3, Client refusal or delay | 4, Lack of knowledge of the services offered by other programs in the CTSA | 5, Lack of time to make a referral to another program | 6, No process for referring clients to other programs | 7, No professional relationship with other programs | 8, Other programs don't …						[other1_barriers_whether] = '1'		LV
	other1_barriers_other	program_managers_survey_2021		notes	<div class="rich-text-field-label"><p>Please record here the other barrier or barriers to making referrals from <em>[program_other_1_name]</em> to services in other programs at your CTSA.</p></div>							[other1_barriers_list(10)] = '1'		LV
	other1_barriers_comments	program_managers_survey_2021		notes	Please share here any comments that illustrate or explain your answer(s) to the barriers question above.							[other1_barriers_list(1)] = '1' or [other1_barriers_list(2)] = '1' or [other1_barriers_list(3)] = '1' or [other1_barriers_list(4)] = '1' or [other1_barriers_list(5)] = '1' or [other1_barriers_list(7)] = '1' or [other1_barriers_list(9)] = '1' or [other1_barriers_list(6)] = '1' or [other1_barriers_list(8)] = '1' or [other1_barriers_list(10)] = '1'		LV
	other1_receive_referrals	program_managers_survey_2021	<div class="rich-text-field-label"><p>Now we'd like to know more about how your program <em>received </em>referrals.</p></div>	radio	<div class="rich-text-field-label"><p>Have other programs at your CTSA ever referred clients to <em>[program_other_1_name]</em>?</p></div>	1, Yes | 2, No | 3, Not sure						[programs(11)] = '1'		LV
	other1_referrals_received_frequency	program_managers_survey_2021		radio	<div class="rich-text-field-label"><p>Thinking back again from September 2019 through February 2020 how many referrals did <em>[program_other_1_name]</em> receive in a typical month? If you don't know, please take your best guess.</p></div>	1, None | 2, 1 to 3 referrals per month | 3, 4 to 6 referrals per month | 4, 7 to 10 referrals per month | 5, More than 10 referrals per month | 6, Not sure						[other1_receive_referrals] = '1'		LV
	other1_referrals_received	program_managers_survey_2021		checkbox	<div class="rich-text-field-label"><p>From September 2019 through February 2020, what were the sources of referrals received by <em>[program_other_1_name]</em>? Check all that apply.</p></div>	1, Referrals from central CTSA source (e.g., navigator) | 2, Referral from other programs at your CTSA | 3, Referral from another client/contact | 4, Direct request from client | 5, Not Sure | 6, Other						[other1_referrals_received_frequency] = '2' or [other1_referrals_received_frequency] = '3' or [other1_referrals_received_frequency] = '4' or [other1_referrals_received_frequency] = '5' or [other1_referrals_received_frequency] = '6'		LV
	other1_referrals_received_other	program_managers_survey_2021		notes	<div class="rich-text-field-label"><p>Please record here the other way(s) referrals were received by <em>[program_other_1_name]</em>.</p></div>							[other1_referrals_received(6)] = '1'		LV
	other1_programs_received	program_managers_survey_2021		checkbox	<div class="rich-text-field-label"><p>As you think back on the same period, September 2019 through February 2020, please check the program(s) from which <em>[program_other_1_name]</em> received clients. Check all that apply.</p></div>	99, No referrals have been made from other programs to our program during that period | 1, Biomedical Informatics (BMI) | 2, Community Engagement | 3, Team Science | 4, Workforce Development (also called Translational Workforce Development) | 5, Regulatory Knowledge & Support (RKS) | 6, Biostatistics, Epidemiology & Research Design (BERD) | 7, Participant & Clinical Interactions (PCI) | 8, Specia…						[other1_referrals_received(2)] = '1'		LV
	other1_program_received_other	program_managers_survey_2021		notes	<div class="rich-text-field-label"><p>Please record here the other program(s) from which <em>[program_other_1_name]</em> received clients.</p></div>							[other1_programs_received(11)] = '1'		LV
	other1_received_referrals_good	program_managers_survey_2021		radio	<div class="rich-text-field-label"><p>Again, sometimes referrals by one program to another program are a good match for the needs of the client and other times referrals aren't a good match. As you think about these referrals to <em>[program_other_1_name]</em> from other programs in your CTSA during the same six-month period, how often do you think the referrals have been <em>good matches</em> fo…	1, Never | 2, Sometimes | 3, Often | 4, Always | 5, Not Sure						[other1_programs_received(1)] = '1' or [other1_programs_received(2)] = '1' or [other1_programs_received(3)] = '1' or [other1_programs_received(4)] = '1' or [other1_programs_received(5)] = '1' or [other1_programs_received(6)] = '1' or [other1_programs_received(7)] = '1' or [other1_programs_received(8)] = '1' or [other1_programs_received(9)] = '1' or [other1_programs_received(10)] = '1' or [other1_…		LV
	other1_incorrect_referrals	program_managers_survey_2021		checkbox	<div class="rich-text-field-label"><p>As you think back on the clients who have been referred to <em>[program_other_1_name]</em>, what do you think are the causes of incorrect referrals to <em>[program_other_1_name]</em>? Check all that apply.</p></div>	1, Client's needs are unknown or unclear | 2, Lack of knowledge of the services offered by our program | 3, No process for referring clients to our program | 4, No professional relationship with our program | 5, Other						[other1_received_referrals_good] = '1' or [other1_received_referrals_good] = '2' or [other1_received_referrals_good] = '3' or [other1_received_referrals_good] = '5'		LV
	other1_incorrect_referrals_other	program_managers_survey_2021		notes	Please record here the other cause(s) of incorrect referrals.							[other1_incorrect_referrals(5)] = '1'		LV
	other1_incorrect_other	program_managers_survey_2021		notes	Please add here any comments you have about incorrect referrals to your program or other programs at your CTSA.							[other1_incorrect_referrals(1)] = '1' or [other1_incorrect_referrals(2)] = '1' or [other1_incorrect_referrals(3)] = '1' or [other1_incorrect_referrals(4)] = '1' or [other1_incorrect_referrals(5)] = '1'		LV
	other2_make_referrals	program_managers_survey_2021	<div class="rich-text-field-label"><p>We'd like to learn more about whether <em>[program_other_2_name]</em> makes referrals and if so, how those referrals are made.</p></div>	radio	<div class="rich-text-field-label"><p>Has the <em>[program_other_2_name]</em> program ever referred their clients to other programs in your CTSA?</p></div>	1, Yes | 2, No | 3, Not sure						[program_other_2] = '1'		LV
	other2_referrals_number	program_managers_survey_2021		checkbox	<div class="rich-text-field-label"><p>In <em>[program_other_2_name]</em> how have referrals typically been made? Check all that apply.</p></div>	1, Connect client directly with program manager | 2, Connect client directly with program staff | 3, Provide information about program to client | 4, Connect client to the Navigator | 5, Not sure | 6, Other						[other2_make_referrals] = '1'		LV
	referrals_other2_made_other	program_managers_survey_2021		notes	Please record here the other way(s) referrals are typically made.							[other2_referrals_number(6)] = '1'		LV
	other2_referred_to_program	program_managers_survey_2021		checkbox	<div class="rich-text-field-label"><p>We'd like you to think back to the period before the COVID-19 pandemic, between September 2019 and February 2020. Please check those programs that <em>[program_other_2_name]</em> has referred clients to from September 2019 through February 2020. Check all that apply.</p></div>	99, No referrals have been made by our program to other programs during that period | 1, Biomedical Informatics (BMI) | 2, Community Engagement | 3, Team Science | 4, Workforce Development (or Translational Workforce Development) | 5, Regulatory Knowledge & Support (RKS) | 6, Biostatistics, Epidemiology & Research Design (BERD) | 7, Participant & Clinical Interactions (PCI) | 8, Special Populatio…						[other2_make_referrals] = '1'		LV
	other2_referred_to_other	program_managers_survey_2021		notes	<div class="rich-text-field-label"><p>Please record here the other program(s) at your CTSA that <em>[program_other_2_name]</em> has referred clients.</p></div>							[other2_referred_to_program(11)] = '1'		LV
	other2_referral_to_amount	program_managers_survey_2021		radio	<div class="rich-text-field-label"><p>Before the COVID-19 pandemic, between September 2019 and February 2020, about how many referrals did <em>[program_other_2_name]</em> make to other programs in your CTSA in a typical month? If you don't know, please take your best guess.</p></div>	1, None | 2, 1 to 3 referrals per month | 3, 4 to 6 referrals per month | 4, 7 to 10 referrals per month | 5, More than 10 referrals per month | 6, Not sure						[other2_referred_to_program(1)] = '1' or [other2_referred_to_program(2)] = '1' or [other2_referred_to_program(3)] = '1' or [other2_referred_to_program(4)] = '1' or [other2_referred_to_program(6)] = '1' or [other2_referred_to_program(7)] = '1' or [other2_referred_to_program(8)] = '1' or [other2_referred_to_program(9)] = '1' or [other2_referred_to_program(10)] = '1' or [other2_referred_to_program(1…		LV
	other2_referral_example	program_managers_survey_2021		notes	<div class="rich-text-field-label"><p>Please share here an example of a referral that <em>[program_other_2_name]</em> made to another program at your CTSA and include the reason for the referral.</p></div>							[other2_referral_to_amount] = '2' or [other2_referral_to_amount] = '3' or [other2_referral_to_amount] = '4' or [other2_referral_to_amount] = '5' or [other2_referral_to_amount] = '6'		LV
	other2_good_match_frequency	program_managers_survey_2021		radio	<div class="rich-text-field-label"><p>Sometimes referrals by one program to another program are a good match for the needs of the client and other times referrals are not a good match. As you think back on referrals made by <em>[program_other_2_name]</em> to other programs in your CTSA between September 2019 and February 2020, how often do you think the referrals have been <em>good matches</em> f…	1, Never | 2, Sometimes | 3, Often | 4, Always | 5, Not sure						[other2_referral_to_amount] = '2' or [other2_referral_to_amount] = '3' or [other2_referral_to_amount] = '4' or [other2_referral_to_amount] = '5' or [other2_referral_to_amount] = '6'		LV
	other2_barriers_whether	program_managers_survey_2021	Now we'd like to know about barriers to making referrals.	radio	<div class="rich-text-field-label"><p>Sometimes there are barriers or challenges to making referrals from one program to another in a CTSA. Are there barriers to making referrals from <em>[program_other_2_name]</em> to other programs in your CTSA?</p></div>	1, Yes | 2, No | 3, Not sure						[program_other_2] = '1'		LV
	other2_barriers_list	program_managers_survey_2021		checkbox	<div class="rich-text-field-label"><p>In your opinion, what are some of the barriers to making referrals from <em>[program_other_2_name]</em> to services in other programs at your CTSA? Check all that apply.</p></div>	1, Client's needs are unknown or unclear | 2, Client lacks funding to use services in other programs | 3, Client refusal or delay | 4, Lack of knowledge of the services offered by other programs in the CTSA | 5, Lack of time to make a referral to another program | 6, No process for referring clients to other programs | 7, No professional relationship with other programs | 8, Other programs don't …						[other2_barriers_whether] = '1'		LV
	other2_barriers_other	program_managers_survey_2021		notes	<div class="rich-text-field-label"><p>Please record here the other barrier or barriers to making referrals from <em>[program_other_2_name]</em> to services in other programs at your CTSA.</p></div>							[other2_barriers_list(10)] = '1'		LV
	other2_barriers_comments	program_managers_survey_2021		notes	Please share here any comments that illustrate or explain your answer(s) to the barriers question above.							[other2_barriers_list(1)] = '1' or [other2_barriers_list(2)] = '1' or [other2_barriers_list(3)] = '1' or [other2_barriers_list(4)] = '1' or [other2_barriers_list(5)] = '1' or [other2_barriers_list(7)] = '1' or [other2_barriers_list(9)] = '1' or [other2_barriers_list(6)] = '1' or [other2_barriers_list(8)] = '1' or [other2_barriers_list(10)] = '1'		LV
	other2_receive_referrals	program_managers_survey_2021	<div class="rich-text-field-label"><p>Now we'd like to know more about how your program <em>received </em>referrals.</p></div>	radio	<div class="rich-text-field-label"><p>Have other programs at your CTSA ever referred clients to <em>[program_other_2_name]</em>?</p></div>	1, Yes | 2, No | 3, Not sure						[program_other_2] = '1'		LV
	other2_referrals_received_frequency	program_managers_survey_2021		radio	<div class="rich-text-field-label"><p>Thinking back again from September 2019 through February 2020 how many referrals did <em>[program_other_2_name]</em> receive in a typical month? If you don't know, please take your best guess.</p></div>	1, None | 2, 1 to 3 referrals per month | 3, 4 to 6 referrals per month | 4, 7 to 10 referrals per month | 5, More than 10 referrals per month | 6, Not sure						[other2_receive_referrals] = '1'		LV
	other2_referrals_received	program_managers_survey_2021		checkbox	<div class="rich-text-field-label"><p>From September 2019 through February 2020, what were the sources of referrals received by <em>[program_other_2_name]</em>? Check all that apply.</p></div>	1, Referrals from central CTSA source (e.g., navigator) | 2, Referral from other programs at your CTSA | 3, Referral from another client/contact | 4, Direct request from client | 5, Not Sure | 6, Other						[other2_referrals_received_frequency] = '2' or [other2_referrals_received_frequency] = '3' or [other2_referrals_received_frequency] = '4' or [other2_referrals_received_frequency] = '5' or [other2_referrals_received_frequency] = '6'		LV
	other2_referrals_received_other	program_managers_survey_2021		notes	<div class="rich-text-field-label"><p>Please record here the other way(s) referrals were received by <em>[program_other_2_name]</em>.</p></div>							[other2_referrals_received(6)] = '1'		LV
	other2_programs_received	program_managers_survey_2021		checkbox	<div class="rich-text-field-label"><p>As you think back on the same period, September 2019 through February 2020, please check the program(s) from which <em>[program_other_2_name]</em> received clients. Check all that apply.</p></div>	99, No referrals have been made from other programs to our program during that period | 1, Biomedical Informatics (BMI) | 2, Community Engagement | 3, Team Science | 4, Workforce Development (also called Translational Workforce Development) | 5, Regulatory Knowledge & Support (RKS) | 6, Biostatistics, Epidemiology & Research Design (BERD) | 7, Participant & Clinical Interactions (PCI) | 8, Specia…						[other2_referrals_received(2)] = '1'		LV
	other2_program_received_other	program_managers_survey_2021		notes	<div class="rich-text-field-label"><p>Please record here the other program(s) from which <em>[program_other_2_name]</em> received clients.</p></div>							[other2_programs_received(11)] = '1'		LV
	other2_received_referrals_good	program_managers_survey_2021		radio	<div class="rich-text-field-label"><p>Again, sometimes referrals by one program to another program are a good match for the needs of the client and other times referrals aren't a good match. As you think about these referrals to <em>[program_other_2_name]</em> from other programs in your CTSA during the same six-month period, how often do you think the referrals have been <em>good matches</em> fo…	1, Never | 2, Sometimes | 3, Often | 4, Always | 5, Not Sure						[other2_programs_received(1)] = '1' or [other2_programs_received(2)] = '1' or [other2_programs_received(3)] = '1' or [other2_programs_received(4)] = '1' or [other2_programs_received(5)] = '1' or [other2_programs_received(6)] = '1' or [other2_programs_received(7)] = '1' or [other2_programs_received(8)] = '1' or [other2_programs_received(9)] = '1' or [other2_programs_received(10)] = '1' or [other2_…		LV
	other2_incorrect_referrals	program_managers_survey_2021		checkbox	<div class="rich-text-field-label"><p>As you think back on the clients who have been referred to <em>[program_other_2_name]</em>, what do you think are the causes of incorrect referrals to <em>[program_other_2_name]</em>? Check all that apply.</p></div>	1, Client's needs are unknown or unclear | 2, Lack of knowledge of the services offered by our program | 3, No process for referring clients to our program | 4, No professional relationship with our program | 5, Other						[other2_received_referrals_good] = '1' or [other2_received_referrals_good] = '2' or [other2_received_referrals_good] = '3' or [other2_received_referrals_good] = '5'		LV
	other2_incorrect_referrals_other	program_managers_survey_2021		notes	Please record here the other cause(s) of incorrect referrals.							[other2_incorrect_referrals(5)] = '1'		LV
	other2_incorrect_other	program_managers_survey_2021		notes	Please add here any comments you have about incorrect referrals to your program or other programs at your CTSA.							[other2_incorrect_referrals(1)] = '1' or [other2_incorrect_referrals(2)] = '1' or [other2_incorrect_referrals(3)] = '1' or [other2_incorrect_referrals(4)] = '1' or [other2_incorrect_referrals(5)] = '1'		LV
	other3_make_referrals	program_managers_survey_2021	<div class="rich-text-field-label"><p>We'd like to learn more about whether <em>[program_other_3_name]</em> makes referrals and if so, how those referrals are made.</p></div>	radio	<div class="rich-text-field-label"><p>Has the <em>[program_other_3_name] </em>program ever referred their clients to other programs in your CTSA?</p></div>	1, Yes | 2, No | 3, Not sure						[program_other_3] = '1'		LV
	other3_referrals_number	program_managers_survey_2021		checkbox	<div class="rich-text-field-label"><p>In <em>[program_other_3_name]</em> how have referrals typically been made? Check all that apply.</p></div>	1, Connect client directly with program manager | 2, Connect client directly with program staff | 3, Provide information about program to client | 4, Connect client to the Navigator | 5, Not sure | 6, Other						[other3_make_referrals] = '1'		LV
	referrals_other3_made_other	program_managers_survey_2021		notes	Please record here the other way(s) referrals are typically made.							[other3_referrals_number(6)] = '1'		LV
	other3_referred_to_program	program_managers_survey_2021		checkbox	<div class="rich-text-field-label"><p>We'd like you to think back to the period before the COVID-19 pandemic, between September 2019 and February 2020. Please check those programs that <em>[program_other_3_name]</em> has referred clients to from September 2019 through February 2020. Check all that apply.</p></div>	99, No referrals have been made by our program to other programs during that period | 1, Biomedical Informatics (BMI) | 2, Community Engagement | 3, Team Science | 4, Workforce Development (or Translational Workforce Development) | 5, Regulatory Knowledge & Support (RKS) | 6, Biostatistics, Epidemiology & Research Design (BERD) | 7, Participant & Clinical Interactions (PCI) | 8, Special Populatio…						[other3_make_referrals] = '1'		LV
	other3_referred_to_other	program_managers_survey_2021		notes	<div class="rich-text-field-label"><p>Please record here the other program(s) at your CTSA that <em>[program_other_3_name]</em> has referred clients.</p></div>							[other3_referred_to_program(11)] = '1'		LV
	other3_referral_to_amount	program_managers_survey_2021		radio	<div class="rich-text-field-label"><p>Before the COVID-19 pandemic, between September 2019 and February 2020, about how many referrals did <em>[program_other_3_name] </em>make to other programs in your CTSA in a typical month? If you don't know, please take your best guess.</p></div>	1, None | 2, 1 to 3 referrals per month | 3, 4 to 6 referrals per month | 4, 7 to 10 referrals per month | 5, More than 10 referrals per month | 6, Not sure						[other3_referred_to_program(1)] = '1' or [other3_referred_to_program(2)] = '1' or [other3_referred_to_program(3)] = '1' or [other3_referred_to_program(4)] = '1' or [other3_referred_to_program(6)] = '1' or [other3_referred_to_program(7)] = '1' or [other3_referred_to_program(8)] = '1' or [other3_referred_to_program(9)] = '1' or [other3_referred_to_program(10)] = '1' or [other3_referred_to_program(1…		LV
	other3_referral_example	program_managers_survey_2021		notes	<div class="rich-text-field-label"><p>Please share here an example of a referral that <em>[program_other_3_name]</em> made to another program at your CTSA and include the reason for the referral.</p></div>							[other3_referral_to_amount] = '2' or [other3_referral_to_amount] = '3' or [other3_referral_to_amount] = '4' or [other3_referral_to_amount] = '5' or [other3_referral_to_amount] = '6'		LV
	other3_good_match_frequency	program_managers_survey_2021		radio	<div class="rich-text-field-label"><p>Sometimes referrals by one program to another program are a good match for the needs of the client and other times referrals are not a good match. As you think back on referrals made by <em>[program_other_3_name]</em> to other programs in your CTSA between September 2019 and February 2020, how often do you think the referrals have been <em>good matches</em> f…	1, Never | 2, Sometimes | 3, Often | 4, Always | 5, Not sure						[other3_referral_to_amount] = '2' or [other3_referral_to_amount] = '3' or [other3_referral_to_amount] = '4' or [other3_referral_to_amount] = '5' or [other3_referral_to_amount] = '6'		LV
	other3_barriers_whether	program_managers_survey_2021	Now we'd like to know about barriers to making referrals.	radio	<div class="rich-text-field-label"><p>Sometimes there are barriers or challenges to making referrals from one program to another in a CTSA. Are there barriers to making referrals from <em>[program_other_3_name]</em> to other programs in your CTSA?</p></div>	1, Yes | 2, No | 3, Not sure						[program_other_3] = '1'		LV
	other3_barriers_list	program_managers_survey_2021		checkbox	<div class="rich-text-field-label"><p>In your opinion, what are some of the barriers to making referrals from <em>[program_other_3_name]</em> to services in other programs at your CTSA? Check all that apply.</p></div>	1, Client's needs are unknown or unclear | 2, Client lacks funding to use services in other programs | 3, Client refusal or delay | 4, Lack of knowledge of the services offered by other programs in the CTSA | 5, Lack of time to make a referral to another program | 6, No process for referring clients to other programs | 7, No professional relationship with other programs | 8, Other programs don't …						[other3_barriers_whether] = '1'		LV
	other3_barriers_other	program_managers_survey_2021		notes	<div class="rich-text-field-label"><p>Please record here the other barrier or barriers to making referrals from <em>[program_other_3_name]</em> to services in other programs at your CTSA.</p></div>							[other3_barriers_list(10)] = '1'		LV
	other3_barriers_comments	program_managers_survey_2021		notes	Please share here any comments that illustrate or explain your answer(s) to the barriers question above.							[other3_barriers_list(1)] = '1' or [other3_barriers_list(2)] = '1' or [other3_barriers_list(3)] = '1' or [other3_barriers_list(4)] = '1' or [other3_barriers_list(5)] = '1' or [other3_barriers_list(7)] = '1' or [other3_barriers_list(9)] = '1' or [other3_barriers_list(6)] = '1' or [other3_barriers_list(8)] = '1' or [other3_barriers_list(10)] = '1'		LV
	other3_receive_referrals	program_managers_survey_2021	<div class="rich-text-field-label"><p>Now we'd like to know more about how your program <em>received </em>referrals.</p></div>	radio	<div class="rich-text-field-label"><p>Have other programs at your CTSA ever referred clients to <em>[program_other_3_name]</em>?</p></div>	1, Yes | 2, No | 3, Not sure						[program_other_3] = '1'		LV
	other3_referrals_received_frequency	program_managers_survey_2021		radio	<div class="rich-text-field-label"><p>Thinking back again from September 2019 through February 2020 how many referrals did <em>[program_other_3_name]</em> receive in a typical month? If you don't know, please take your best guess.</p></div>	1, None | 2, 1 to 3 referrals per month | 3, 4 to 6 referrals per month | 4, 7 to 10 referrals per month | 5, More than 10 referrals per month | 6, Not sure						[other3_receive_referrals] = '1'		LV
	other3_referrals_received	program_managers_survey_2021		checkbox	<div class="rich-text-field-label"><p>From September 2019 through February 2020, what were the sources of referrals received by <em>[program_other_3_name]</em>? Check all that apply.</p></div>	1, Referrals from central CTSA source (e.g., navigator) | 2, Referral from other programs at your CTSA | 3, Referral from another client/contact | 4, Direct request from client | 5, Not Sure | 6, Other						[other3_referrals_received_frequency] = '2' or [other3_referrals_received_frequency] = '3' or [other3_referrals_received_frequency] = '4' or [other3_referrals_received_frequency] = '5' or [other3_referrals_received_frequency] = '6'		LV
	other3_referrals_received_other	program_managers_survey_2021		notes	<div class="rich-text-field-label"><p>Please record here the other way(s) referrals were received by <em>[program_other_3_name]</em>.</p></div>							[other3_referrals_received(6)] = '1'		LV
	other3_programs_received	program_managers_survey_2021		checkbox	<div class="rich-text-field-label"><p>As you think back on the same period, September 2019 through February 2020, please check the program(s) from which <em>[program_other_3_name]</em> received clients. Check all that apply.</p></div>	99, No referrals have been made from other programs to our program during that period | 1, Biomedical Informatics (BMI) | 2, Community Engagement | 3, Team Science | 4, Workforce Development (also called Translational Workforce Development) | 5, Regulatory Knowledge & Support (RKS) | 6, Biostatistics, Epidemiology & Research Design (BERD) | 7, Participant & Clinical Interactions (PCI) | 8, Specia…						[other3_referrals_received(2)] = '1'		LV
	other3_program_received_other	program_managers_survey_2021		notes	<div class="rich-text-field-label"><p>Please record here the other program(s) from which <em>[program_other_3_name]</em> received clients.</p></div>							[other3_programs_received(11)] = '1'		LV
	other3_received_referrals_good	program_managers_survey_2021		radio	<div class="rich-text-field-label"><p>Again, sometimes referrals by one program to another program are a good match for the needs of the client and other times referrals aren't a good match. As you think about these referrals to <em>[program_other_3_name]</em> from other programs in your CTSA during the same six-month period, how often do you think the referrals have been <em>good matches</em> fo…	1, Never | 2, Sometimes | 3, Often | 4, Always | 5, Not Sure						[other3_programs_received(1)] = '1' or [other3_programs_received(2)] = '1' or [other3_programs_received(3)] = '1' or [other3_programs_received(4)] = '1' or [other3_programs_received(5)] = '1' or [other3_programs_received(6)] = '1' or [other3_programs_received(7)] = '1' or [other3_programs_received(8)] = '1' or [other3_programs_received(9)] = '1' or [other3_programs_received(10)] = '1' or [other3_…		LV
	other3_incorrect_referrals	program_managers_survey_2021		checkbox	<div class="rich-text-field-label"><p>As you think back on the clients who have been referred to <em>[program_other_3_name]</em>, what do you think are the causes of incorrect referrals to <em>[program_other_3_name]</em>? Check all that apply.</p></div>	1, Client's needs are unknown or unclear | 2, Lack of knowledge of the services offered by our program | 3, No process for referring clients to our program | 4, No professional relationship with our program | 5, Other						[other3_received_referrals_good] = '1' or [other3_received_referrals_good] = '2' or [other3_received_referrals_good] = '3' or [other3_received_referrals_good] = '5'		LV
	other3_incorrect_referrals_other	program_managers_survey_2021		notes	Please record here the other cause(s) of incorrect referrals.							[other3_incorrect_referrals(5)] = '1'		LV
	other3_incorrect_other	program_managers_survey_2021		notes	Please add here any comments you have about incorrect referrals to your program or other programs at your CTSA.							[other3_incorrect_referrals(1)] = '1' or [other3_incorrect_referrals(2)] = '1' or [other3_incorrect_referrals(3)] = '1' or [other3_incorrect_referrals(4)] = '1' or [other3_incorrect_referrals(5)] = '1'		LV
	knowledge	program_managers_survey_2021	Lastly, we'd like to learn about your knowledge and confidence. What is your level of agreement with the following statements?	radio	I know about the services offered by other programs in my CTSA.	1, Strongly disagree | 2, Disagree | 3, Neither agree or disagree | 4, Agree | 5, Strongly agree										know_and_confidence
	confidence	program_managers_survey_2021		radio	I am confident I can explain the services offered by other programs within my CTSA to a client.	1, Strongly disagree | 2, Disagree | 3, Neither agree or disagree | 4, Agree | 5, Strongly agree										know_and_confidence
	comments	program_managers_survey_2021		notes	<div class="rich-text-field-label"><p>Please share here any comments you have about program services or referrals at your CTSA.</p></div>									LV
